# Supplementary material for: Cardiac disruption of SDHAF4-mediated mitochondrial complex II assembly promotes dilated cardiomyopathy
Source: Nat Commun. 2022 Jul 8;13:3947. doi: 10.1038/s41467-022-31548-1 (PMC9270418; doi:10.1038/s41467-022-31548-1)
Supplement: Supplementary file 5 — Supplementary Data 1 [file 41467_2022_31548_MOESM5_ESM.xlsx]

## Sheet: Sheet1
Species	Gene	Primer (5'-3')
Human	18S	Forward: AGAAACGGCTACCACATCCA
		Reverse: CCCTCCAATGGATCCTCGTT
Human	SDHAF1	Forward: GCCTTTTCCGATGCTTGGAG
		Reverse: CCGTACCTTCGGGCAAGTAG
Human	SDHAF2	Forward: TCTCGACTTCGTCGCTGATG
		Reverse: GGGAATCTGTTGGGCTGTCA
Human	SDHAF3	Forward: GACCGTTGGTTCTGACGAGG
		Reverse: GGGAGGAAGGTGCCAAAACA
Human	SDHAF4	Forward: CCGAAGTTACCAGAAGGTCGT
		Reverse: CCATATCGGGTAGGTTCTGGG
Mouse	18s	Forward: CATTCGAACGTCTGCCCTATC
		Reverse: CCTGCTGCCTTCCTTGGA
Mouse	Sdhaf1	Forward: AAGTTCTGAGCCTGTACCGC
		Reverse: TTAAACGAGCGCGGCAAAAA
Mouse	Sdhaf2	Forward: ACACACAGGGCAGTCATCTG
		Reverse: ATAGCACCCTTGGGCTTGAC
Mouse	Sdhaf3	Forward: TAAGACTGTTGGTCCTGGCG
		Reverse: GGGAGAGAGGTGCCAAAACA
Mouse	Sdhaf4	Forward: AGGGACGCTGCATTGACTTT
		Reverse: GACTCTGCCCTGACACACTT
Mouse	Anp	Forward: GATTTCAAGAACCTGCTAGACC
		Reverse: AGTTTGCTTTTCAAGAGGGC
Mouse	Bnp	Forward: CACCCAAAAAGAGTCCTTCG
		Reverse: CAACAACTTCAGTGCGTTAC
Mouse	Myh6	Forward: GCATCAAGGAGCTCACCTAC
		Reverse: GTCGTGCATCTTCTTGGCAC
Mouse	Myh7	Forward: TTACTTGCTACCCTCAGGTGG
		Reverse: CTTGGCCTTGACAAACTCTT
Mouse	Acta1	Forward: ACTGGGGACTAAATCCAAGTC
		Reverse: CATACCTACCATGACACCCTGG
Mouse	Acta2	Forward: CTTCGTGACTACTGCCGAG
		Reverse: ATAGGTGGTTTCGTGGATGC
Mouse	Col1a1	Forward: GATGGATTCCCGTTCGAGTA
		Reverse: CGCTGTTCTTGCAGTGATAG
Mouse	Col3a1	Forward: ATGGTGGTTTTCAGTTCAGC
		Reverse: GCCTTGAATTCGCCTTCATT
Mouse	Sdha	Forward: AGAGATACGCACCTGTTGCC
		Reverse: ACTGGGATGGGCTCCTTAGT
Mouse	Sdhb	Forward: TTCCACTCGTTGGCGCTTAG
		Reverse: CCTCGACAGGCCTGAAACTG
Mouse	Sdhc	Forward: TGCGTTCTTGCTGAGACAT
		Reverse: AGAGAGACCCCTCCACTCAA
Mouse	Sdhd	Forward: CCCAGCACATTCACCTGTCA
		Reverse: GTCCCCATGAACGTAGTCGG
Mouse	ND1	Forward: CATTCTAATCGCCATAGCCT
		Reverse: GTTGTTAAAGGGCGTATTGG
Mouse	ND2	Forward: AAATCCTATCACCCTTGC
		Reverse: TTTGTTGCTGCTTCAGTT
Mouse	ND3	Forward: CTGACTCCCCCAAATAAATCT
		Reverse: TGAATTGCTCATGGTAGTGG
Mouse	ND4	Forward: CCATGTAGGAACCCTAAACC
		Reverse: TTCCTCATAGGGAGAGAAGG
Mouse	ND4L	Forward: GGACACTTATATTTCGCTCT
		Reverse: TTGGACGTAATCTGTTCCGTA
Mouse	ND5	Forward: TATAACCGCATCGGAGAC
		Reverse: TGGTAGTCATGGGTGGAG
Mouse	Ndufs1	Forward: CTCCTCTTGCCCTTGACTGG
		Reverse: CCAGCCCTTCATTACAGGCA
Mouse	Ndufa1	Forward: GAGAGGTAAAGCCGGGTCAC
		Reverse: GACCAAGCACACCCCCATAA
Mouse	Cytb	Forward: CTGTTCGCAGTCATAGCC
		Reverse: AAGAATCGGGTCAAGGTG
Mouse	Cox1	Forward: GAGCGGGAATAGTAGGCACC
		Reverse: CGGCTAGAGGTGGGTAGACT
Mouse	Cox2	Forward: GCCGACTAAATCAAGCAA
		Reverse: TAGGACAATGGGCATAAA
Mouse	Cox3	Forward: CGAAACCACATAAATCAAG
		Reverse: GTCGTAGTAGGCAAACAA
Mouse	Cox6c	Forward: AGCGTCTGCGGGTTCATATT
		Reverse: CGCCAAACTTATAGGCAGCG
Mouse	Cox7c	Forward: ATTTCTTCCGCCTTCCGTGT
		Reverse: CCGCCACTTGTTTTCCACTG
Mouse	Uqcrq	Forward: TGAGCCACGCGTCTATCTTC
		Reverse: TTGGCTGTAGCAGTCAAGGG
Mouse	Uqcrb	Forward: TCTCAGGTCAAAATGGCGGG
		Reverse: GTATGGTGAGACCAGGCACA
Mouse	Atp6	Forward: CCTATTCCCATCCTCAAA
		Reverse: GGGTTCATGTTCGTCCTT
Mouse	Atp8	Forward: ACTGGCACCTTCACCAAA
		Reverse: GGTAATGAATGAGGCAAATAGA
Mouse	Atp5pb	Forward: TCCAGGGGTATTACAGGCAAC
		Reverse: ATTGGCTGAGCTTGAGCCTT
Mouse	Atp5b	Forward: GTTGGTCCTGAGACCTTGGG
		Reverse: TCCGATTTTCCCACCCTTGG
Mouse	Hif1α	Forward: TGCAGCAAGATCTCGGCGAA
		Reverse: AGTGGCAACTGATGAGCAAGC
Mouse	Hif2α	Forward: GACGGAGGTCTTCTATGAGTTGG
		Reverse: CGCATGATGGAGGCTTTGTC
Mouse	Vegf	Forward: TGACAAGCCAAGCGCGTGAG
		Reverse: CTCCTCTTCCTTCATGTCAG
Mouse	Glut1	Forward: GGAGAGGTGTCACCTACAGC
		Reverse: AAGGATGCCAACGACGATTC
Mouse	Pou5f1	Forward: TCAGACTTCGCCTTCTCACC
		Reverse: AGTTCGCTTTCTCTTCCGGG
Mouse	Angptl4	Forward: CTTCCACTCTATCCCACGGC
		Reverse: TAGCGGCCCTTCCATGTTTT
Mouse	Eno1	Forward: AGATCCCTTTGACCAGGACGA
		Reverse: AGCCTTGGCAATCCGCTTA
Mouse	Pgk1	Forward: GGCATTCTGCACGCTTCAAA
		Reverse: CGACATTTTGGCAACACCGT
Mouse	Nanog	Forward: TGGTTGGTGTCTTGCTCTTTCT
		Reverse: CCACTGGTTTTTCTGCCACC
Mouse	HK2	Forward: CTTGCGAATATGGTTGCCTCA
		Reverse: CCTCCCAATGCCTGATCTGAT
Mouse	PDK1	Forward: GGCATACAGCCGCAGGTT
		Reverse: CCGAAGTCCAGGAACTGCTT
Mouse	Epo	Forward: TTGGAAAAGAATGGAGGTGGA
		Reverse: GACAGGCCTTGCCAAACTTC
Mouse	Ldha	Forward: CAAAGTCCAAGATGGCAACCC
		Reverse: AGCACCAACCCCAACAACTGT
Mouse	Pfkfb3	Forward: TTCTCAGGTTTTTGCGGAGAAC
		Reverse: GTGCACATGTATGAGCTGGCA
Mouse	Mitochondrial D-loop	Forward: AATCTACCATCCTCCGTG
		Reverse: GACTAATGATTCTTCACCGT
Mouse	Pgc1α	Forward: TTGACTGGCGTCATTCGGGA
		Reverse: GAGTGCTAAGACCGCTGCAT
Mouse	Nrf1	Forward: GACAAGATCATCAACCTGCCTGTAG
		Reverse: GCTCACTTCCTCCGGTCCTTTG
Mouse	Nrf2	Forward: GGACATGGAGCAAGTTTGGC
		Reverse: TCCAGCGAGGAGATCGATGA
Mouse	Tfam	Forward: AGCGATTGCTGATGTCCTGA
		Reverse: GCTGTGGTTTCCCAGTGTAG
Mouse	Drp1	Forward: GCCTCAGATCGTCGTAGTGG
		Reverse: ACTCTCCAGCTCTGAAATTTACCA
Mouse	Fis1	Forward: TTAGTGTGAGGCTTTCAGGGG
		Reverse: CAACAGCCCTCGCACATACT
Mouse	Mfn1	Forward: GACGGAGTGAGTGTCCGCT
		Reverse: TTGTGTGACCAATCCCGCTG
Mouse	Mfn2	Forward: AACTTCTCCTCTGTTCCAGTTGT
		Reverse: GTGCTTGAGAGGGGAAGCAT
Mouse	Opa1	Forward: CAGCTCAGAAGACCTTGCCA
		Reverse: ACAAGAGAAGGGCCTCAGAA
Mouse	Gstz1	Forward: CATAAAGGATGGCGGGCAAC
		Reverse: CGCACGATGGCTCTTTTCTG
Mouse	Fah	Forward: TTCATGGGTCTGGGTCAAGC
		Reverse: AAATGGGGATTGGCTCTCCG
Mouse	Cd63	Forward: CTGTGGGCTGTGGGAATGAT
		Reverse: CCTCCACAAAAGCAATGCCC
Mouse	Asah1	Forward: CCACTGCGGAAAGGGTAACT
		Reverse: GGGTTACTGGCAGGCAGAAT
Mouse	Tcirg1	Forward: GCAAGGAGAAGCAGAGGATAGG
		Reverse: CGTCTACCACGAAGCGTCTC
Mouse	Acp5	Forward: GGTCAGCAGCTCCCTAGAAGAT
		Reverse: GCCCACAGCCACAAATCTCA
Mouse	Ap3s1	Forward: CATTTGGTGTCTAAGCGCGA
		Reverse: AAGCCAGCCTCAGATTTCTC
Mouse	Ctsk	Forward: GCCACGCTTCCTATCCGAAA
		Reverse: AGCTGAAAGCCCAACAGGAA
Mouse	Ctsz	Forward: GGAGAGTGGGTGATTACGGC
		Reverse: GTTGATAACGGCCTGGTCCT
Mouse	Gba	Forward: GCAGCAAACTCCCTAGCAGA
		Reverse: AGAGTGAAATGGGGCGTGAG
Mouse	Lipa	Forward: GACCACTCCCGATGCAACTC
		Reverse: TTGAGAGACAACACGGGAGC
Mouse	Napsa	Forward: AGTCACCATCCCTGCCTACT
		Reverse: CCCTAACCAGGGCGTCTTTT
Mouse	Eno2	Forward: CTCGAGGAGATCCCAGCCA
		Reverse: TCTCCAGGATATTGGGGGCA
Mouse	Pfkp	Forward: TGTGTCCCCATGGTTATGGT
		Reverse: ATCAATAGCGTGAGGCTGGG
Mouse	Fbp1	Forward: GCATCGCACAGCTCTATGGT
		Reverse: ACAGGTAGCGTAGGACGACT
Mouse	Cs	Forward: AGGCTAGACTGGTCACACAAT
		Reverse: AGGACAGGTAAGGGTCTGAAAG
Mouse	Dhtkd1	Forward: GTGACAGTGTATTGTGAGCATGG
		Reverse: TTCTTTGCCCAGGTTTAACAGT
Mouse	Fh1	Forward: TACGGAACGTATGCCAATCCC
		Reverse: GGCCTTCATTATTGCACTAGCA
Mouse	Idh2	Forward: GGAGAAGCCGGTAGTGGAGAT
		Reverse: GGTCTGGTCACGGTTTGGAA
Mouse	Idh3b	Forward: TGGAGAGGTCTCGGAACATCT
		Reverse: AGCCTTGAACACTTCCTTGAC
Mouse	Idh3g	Forward: GGTGCTGCAAAGGCAATGC
		Reverse: TATGCCGCCCACCATACTTAG
Mouse	Mdh2	Forward: TTGGGCAACCCCTTTCACTC
		Reverse: GCCTTTCACATTTGCTCTGGTC
Mouse	Ogdhl	Forward: TCGCTTGGAGAGCACCTACT
		Reverse: CCTCGACGGAAAACTGCATCA
Mouse	Pdha1	Forward: GAAATGTGACCTTCATCGGCT
		Reverse: TGATCCGCCTTTAGCTCCATC
Mouse	Suclg1	Forward: TGGGATACGACACGGGTCTTA
		Reverse: CAGAAGCCGTTGCTCCTGTT
Mouse	Sucla2	Forward: ACCCTTTCGCTGCATGAATAC
		Reverse: CCTGTGCCTTTATCACAACATCC
Mouse	Suclg2	Forward: CCCCGAAGATGGCTGAACC
		Reverse: ACCTCCTTTCAAACCGCTATTG
