# Supplementary material for: Cardiac disruption of SDHAF4-mediated mitochondrial complex II assembly promotes dilated cardiomyopathy
Source: Nat Commun. 2022 Jul 8;13:3947. doi: 10.1038/s41467-022-31548-1 (PMC9270418; doi:10.1038/s41467-022-31548-1)
Supplement: Supplementary file 6 — Supplementary Data 2 [file 41467_2022_31548_MOESM6_ESM.xls]

## Sheet: AllMet-analysis
Class	Name	HMDBID	KeggID	Pathway	WT1	WT2	WT4	WT5	WT6	WT7	WT3	KO1	KO2	KO3	KO4	KO5	KO6	KO7
Alcohols	Myoinositol	HMDB00211	C00137	Galactose Metabolism,Inositol Metabolism,Inositol Phosphate Metabolism,Phosphatidylinositol Phosphate Metabolism	17243	15331	13416	17593	1501	16020	8881	10659	13967	7185	6313	12802	4480	12224
aldehydes	Glyceraldehyde	HMDB01051	C02154	Glycerolipid Metabolism	15	33	16	10	12	22	15	39	23	42	35	19	37	13
Alkylamines	Putrescine	HMDB01414	C00134	Methionine Metabolism,Spermidine and Spermine Biosynthesis	560	236	629	916	646	187	155	159	493	230	154	977	332	520
Amino Acid	L-Alanine	HMDB00161	C00041	Alanine Metabolism,Glucose-Alanine Cycle,Glycine and Serine Metabolism,Selenoamino Acid Metabolism,Transcription/Translation,Urea Cycle	6	20	7	6	7	9	10	9	8	10	10	6	3	4
Amino Acid	2-Hydroxybutyric acid	HMDB00008	C05984	NA	851	17140	963	1001	993	1316	11443	13048	1137	10939	15085	917	9973	1120
Amino Acid	Sarcosine	HMDB00271	C00213	Glycine and Serine Metabolism	88	126	80	92	74	96	86	100	73	70	108	33	73	64
Amino Acid	L-Alpha-aminobutyric acid	HMDB00452	C02356	NA	57	28	50	63	53	63	47	26	84	15	28	77	27	71
Amino Acid	Ketoleucine	HMDB00695	C00233	Valine, Leucine and Isoleucine Degradation	8	5	4	8	5	8	24	3	5	4	6	10	7	7
Amino Acid	L-Valine	HMDB00883	C00183	Propanoate Metabolism,Transcription/Translation,Valine, Leucine and Isoleucine Degradation	10	2	7	9	2	11	34	11	1	14	52	1	7	6
Amino Acid	Urea	HMDB00294	C00086	Arginine and Proline Metabolism,Urea Cycle	10669	9346	10480	13636	6256	18017	12258	7598	9999	7934	10252	10010	6999	10426
Amino Acid	L-Leucine	HMDB00687	C00123	Transcription/Translation,Valine, Leucine and Isoleucine Degradation	5547	1881	7248	6863	4496	7507	1296	6113	1533	8855	11998	9110	2271	4847
Amino Acid	L-Isoleucine	HMDB00172	C00407	Transcription/Translation,Valine, Leucine and Isoleucine Degradation	9365	9620	7248	9413	8502	8145	7606	6113	5734	8855	11998	9110	7497	8408
Amino Acid	3-Aminoisobutanoic acid	HMDB03911	C05145	Pyrimidine Metabolism	5964	15841	7727	8930	7623	4367	4861	17563	13102	15130	22945	2904	15610	4088
Amino Acid	Glycine	HMDB00123	C00037	Alanine Metabolism,Ammonia Recycling,Bile Acid Biosynthesis,Carnitine Synthesis,Glutathione Metabolism,Glycine and Serine Metabolism,Methionine Metabolism,Porphyrin Metabolism	1	2	3	4	3	5	9	6	3	5	7	5	19	1
Amino Acid	L-Serine	HMDB00187	C00065	Ammonia Recycling,Glycine and Serine Metabolism,Homocysteine Degradation,Methionine Metabolism,Sphingolipid Metabolism	4	4	3	2	5	5	3	1	4	3	5	3	5	3
Amino Acid	Acetylglycine	HMDB00532	NA	NA	70	70	59	26	40	82	260	88	66	183	97	19	106	33
Amino Acid	L-Allothreonine	HMDB04041	C05519	NA	9590	10525	7640	10285	8503	8797	7982	3972	9799	4294	10529	10037	7377	8264
Amino Acid	3-Oxoalanine	HMDB11602	NA	NA	4824	24	3851	5139	37	4373	172	2593	4996	2806	4517	5216	785	4128
Amino Acid	L-Threonine	HMDB00167	C00188	Glycine and Serine Metabolism,Threonine and 2-Oxobutanoate Degradation,Transcription/Translation	17	13	9	15	14	9	11	18	15	10	29	11	12	12
Amino Acid	Beta-Alanine	HMDB00056	C00099	Aspartate Metabolism,Beta-Alanine Metabolism,Propanoate Metabolism,Pyrimidine Metabolism	159	134	139	184	198	165	410	318	202	279	211	112	271	236
Amino Acid	Methylcysteine	HMDB02108	NA	NA	27	60	25	20	16	19	34	19	19	16	18	10	21	19
Amino Acid	L-Homoserine	HMDB00719	C00263	Methionine Metabolism	253	380	292	233	187	200	203	125	192	246	353	178	306	198
Amino Acid	Gamma-Aminobutyric acid	HMDB00112	C00334	Glutamate Metabolism	7559	6219	5147	3095	9445	9677	9957	3187	2304	2989	3295	2391	4400	2703
Amino Acid	L-Methionine	HMDB00696	C00073	Betaine Metabolism,Glycine and Serine Metabolism,Methionine Metabolism,Spermidine and Spermine Biosynthesis,Transcription/Translation	12	8	10	10	19	7	24	7	8	26	19	14	26	13
Amino Acid	L-Aspartic acid	HMDB00191	C00049	Ammonia Recycling,Arginine and Proline Metabolism,Aspartate Metabolism,Beta-Alanine Metabolism,Malate-Aspartate Shuttle,Transcription/Translation,Urea Cycle	10	19	6	8	11	18	15	10	4	44	8	7	11	12
Amino Acid	Pyroglutamic acid	HMDB00267	C01879	Glutathione Metabolism	68	661	142	80	316	63	162	491	230	587	316	183	346	128
Amino Acid	4-Hydroxy-L-proline	HMDB06055	C01015	Arginine and Proline Metabolism	314	472	365	390	131	244	322	85	142	179	219	186	167	234
Amino Acid	L-Cysteine	HMDB00574	NA	Cysteine Metabolism,Glutathione Metabolism,Glycine and Serine Metabolism,Methionine Metabolism,Pantothenate and CoA Biosynthesis,Taurine and Hypotaurine Metabolism,Transcription/Translation	3	4	3	2	3	4	1	3	6	1	2	4	4	4
Amino Acid	Creatinine	HMDB00562	C00791	NA	33	56	29	38	27	36	59	40	23	83	97	19	65	19
Amino Acid	Creatine	HMDB00064	C00300	Arginine and Proline Metabolism,Glycine and Serine Metabolism	14	19	7	10	13	13	21	11	6	5	23	9	10	10
Amino Acid	D-2-Hydroxyglutaric acid	HMDB00606	C01087	NA	1	4	2	2	2	3	8	4	3	3	4	3	4	2
Amino Acid	L-Glutamine	HMDB00641	C00064	Amino Sugar Metabolism,Ammonia Recycling,Glutamate Metabolism,Phenylacetate Metabolism,Purine Metabolism,Pyrimidine Metabolism,Transcription/Translation,Urea Cycle	8537	2826	8486	8436	7691	10448	7731	6766	5894	5580	7875	5762	7234	6747
Amino Acid	L-Glutamic acid	HMDB00148	C00025	Alanine Metabolism,Amino Sugar Metabolism,Ammonia Recycling,Arginine and Proline Metabolism,Cysteine Metabolism,Folate Metabolism,Glucose-Alanine Cycle,Glutamate Metabolism,Glutathione Metabolism,Glycine and Serine Metabolism,Histidine Metabolism,Malate-Aspartate Shuttle,Transcription/Translation,Urea Cycle	10702	13181	9406	9946	10225	13180	6049	5342	7050	7725	10759	7443	6837	6831
Amino Acid	L-Arginine	HMDB00517	C00062	Arginine and Proline Metabolism,Glycine and Serine Metabolism,Transcription/Translation,Urea Cycle	6	5	8	7	7	5	3	1	4	2	2	1	4	3
Amino Acid	L-Phenylalanine	HMDB00159	C00079	Phenylalanine and Tyrosine Metabolism,Transcription/Translation	6322	8320	5479	6956	5735	5174	6777	6423	6155	6962	8396	5907	6656	5998
Amino Acid	L-Asparagine	HMDB00168	C00152	Ammonia Recycling,Aspartate Metabolism,Transcription/Translation	3	13	4	11	10	3	17	12	9	21	23	10	10	9
Amino Acid	Aminoadipic acid	HMDB00510	C00956	Lysine Degradation	5	17	4	6	9	4	5	17	7	14	16	1	12	7
Amino Acid	Citrulline	HMDB00904	C00327	Arginine and Proline Metabolism,Aspartate Metabolism,Urea Cycle	14	110	16	31	24	27	19	48	30	42	61	37	64	53
Amino Acid	Ornithine	HMDB00214	C00077	Arginine and Proline Metabolism,Glycine and Serine Metabolism,Spermidine and Spermine Biosynthesis,Urea Cycle	6	13	4	6	8	9	9	5	4	4	8	6	6	5
Amino Acid	L-Lysine	HMDB00182	C00047	Biotin Metabolism,Carnitine Synthesis,Lysine Degradation,Transcription/Translation	8003	9778	7394	9345	6551	5930	5764	3766	3332	1017	3962	2533	3547	2772
Amino Acid	L-Tyrosine	HMDB00158	C00082	Catecholamine Biosynthesis,Phenylalanine and Tyrosine Metabolism,Transcription/Translation,Tyrosine Metabolism	55	54	87	59	44	3	132	46	52	20	31	49	80	3
Amino Acid	5-Hydroxylysine	HMDB00450	C16741	NA	50	45	43	37	63	46	103	54	51	36	88	11	72	16
Amino Acid	Glutathione	HMDB00125	C00051	Arachidonic Acid Metabolism,Glutamate Metabolism,Glutathione Metabolism,Pyruvaldehyde Degradation	7	8	6	8	5	8	7	14	3	6	3	4	2	1
Amino Acid	L-Cystine	HMDB00192	C00491	NA	13	34	24	28	31	31	43	28	25	35	22	34	47	34
Amino Acid	Ratio of Beta-Alanine/L-Aspartic acid	HMDB00056/HMDB00191	C00099/C00049	Aspartate Metabolism,Beta-Alanine Metabolism,Propanoate Metabolism,Pyrimidine Metabolism; Ammonia Recycling,Arginine and Proline Metabolism,Aspartate Metabolism,Beta-Alanine Metabolism,Malate-Aspartate Shuttle,Transcription/Translation,Urea Cycle	15.9	7.05263	23.1667	23	18	9.16667	27.3333	31.8	50.5	6.34091	26.375	16	24.6364	19.6667
Amino Acid	Ratio of Gamma-Aminobutyric acid/L-Glutamic acid	HMDB00112/HMDB00148	C00334/C00025	Glutamate Metabolism; Alanine Metabolism,Amino Sugar Metabolism,Ammonia Recycling,Arginine and Proline Metabolism,Cysteine Metabolism,Folate Metabolism,Glucose-Alanine Cycle,Glutamate Metabolism,Glutathione Metabolism,Glycine and Serine Metabolism,Histidine Metabolism,Malate-Aspartate Shuttle,Transcription/Translation,Urea Cycle	0.706317	0.471815	0.547204	0.31118	0.923716	0.734219	1.64606	0.596593	0.326809	0.386926	0.306255	0.321241	0.643557	0.395696
Amino Acid	Ratio of L-Serine/Glycine	HMDB00187/HMDB00123	C00065/C00037	Alanine Metabolism,Ammonia Recycling,Bile Acid Biosynthesis,Carnitine Synthesis,Glutathione Metabolism,Glycine and Serine Metabolism,Methionine Metabolism,Porphyrin Metabolism; Ammonia Recycling,Glycine and Serine Metabolism,Homocysteine Degradation,Methionine Metabolism,Sphingolipid Metabolism	4	2	1	0.5	1.66667	1	0.333333	0.166667	1.33333	0.6	0.714286	0.6	0.263158	3
Amino Acid	Ratio of Glycine/L-Serine	HMDB00123/HMDB00187	C00037/C00065	Alanine Metabolism,Ammonia Recycling,Bile Acid Biosynthesis,Carnitine Synthesis,Glutathione Metabolism,Glycine and Serine Metabolism,Methionine Metabolism,Porphyrin Metabolism; Ammonia Recycling,Glycine and Serine Metabolism,Homocysteine Degradation,Methionine Metabolism,Sphingolipid Metabolism	0.25	0.5	1	2	0.6	1	3	6	0.75	1.66667	1.4	1.66667	3.8	0.333333
Amino Acid	Ratio of Sarcosine/Glycine	HMDB00271/HMDB00123	C00213/C00037	Alanine Metabolism,Ammonia Recycling,Bile Acid Biosynthesis,Carnitine Synthesis,Glutathione Metabolism,Glycine and Serine Metabolism,Methionine Metabolism,Porphyrin Metabolism; Glycine and Serine Metabolism	88	63	26.6667	23	24.6667	19.2	9.55556	16.6667	24.3333	14	15.4286	6.6	3.84211	64
Amino Acid	Ratio of Glutathione/Glycine	HMDB00125/HMDB00123	C00051/C00037	Alanine Metabolism,Ammonia Recycling,Bile Acid Biosynthesis,Carnitine Synthesis,Glutathione Metabolism,Glycine and Serine Metabolism,Methionine Metabolism,Porphyrin Metabolism; Arachidonic Acid Metabolism,Glutamate Metabolism,Glutathione Metabolism,Pyruvaldehyde Degradation	7	4	2	2	1.66667	1.6	0.777778	2.33333	1	1.2	0.428571	0.8	0.105263	1
Amino Acid	Ratio of L-Glutamic acid/Glutathione	HMDB00148/HMDB00125	C00025/C00051	Arachidonic Acid Metabolism,Glutamate Metabolism,Glutathione Metabolism,Pyruvaldehyde Degradation; Alanine Metabolism,Amino Sugar Metabolism,Ammonia Recycling,Arginine and Proline Metabolism,Cysteine Metabolism,Folate Metabolism,Glucose-Alanine Cycle,Glutamate Metabolism,Glutathione Metabolism,Glycine and Serine Metabolism,Histidine Metabolism,Malate-Aspartate Shuttle,Transcription/Translation,Ur…	1528.86	1647.62	1567.67	1243.25	2045	1647.5	864.143	381.571	2350	1287.5	3586.33	1860.75	3418.5	6831
Amino Acid	Ratio of L-Glutamic acid/Pyroglutamic acid	HMDB00148/HMDB00267	C00025/C01879	Alanine Metabolism,Amino Sugar Metabolism,Ammonia Recycling,Arginine and Proline Metabolism,Cysteine Metabolism,Folate Metabolism,Glucose-Alanine Cycle,Glutamate Metabolism,Glutathione Metabolism,Glycine and Serine Metabolism,Histidine Metabolism,Malate-Aspartate Shuttle,Transcription/Translation,Urea Cycle; Glutathione Metabolism	157.382	19.941	66.2394	124.325	32.3576	209.206	37.3395	10.8798	30.6522	13.1601	34.0475	40.6721	19.7601	53.3672
Amino Acid	Ratio of L-Glutamine/L-Glutamic acid	HMDB00641/HMDB00148	C00064/C00025	Alanine Metabolism,Amino Sugar Metabolism,Ammonia Recycling,Arginine and Proline Metabolism,Cysteine Metabolism,Folate Metabolism,Glucose-Alanine Cycle,Glutamate Metabolism,Glutathione Metabolism,Glycine and Serine Metabolism,Histidine Metabolism,Malate-Aspartate Shuttle,Transcription/Translation,Urea Cycle; Amino Sugar Metabolism,Ammonia Recycling,Glutamate Metabolism,Phenylacetate Metabolism,Pu…	0.797701	0.2144	0.90219	0.84818	0.752176	0.792716	1.27806	1.26657	0.836028	0.72233	0.731945	0.77415	1.05807	0.987703
Amino Acid	Ratio of L-Glutamic acid/L-Glutamine	HMDB00148/HMDB00641	C00025/C00064	Alanine Metabolism,Amino Sugar Metabolism,Ammonia Recycling,Arginine and Proline Metabolism,Cysteine Metabolism,Folate Metabolism,Glucose-Alanine Cycle,Glutamate Metabolism,Glutathione Metabolism,Glycine and Serine Metabolism,Histidine Metabolism,Malate-Aspartate Shuttle,Transcription/Translation,Urea Cycle; Amino Sugar Metabolism,Ammonia Recycling,Glutamate Metabolism,Phenylacetate Metabolism,Pu…	1.2536	4.66419	1.10841	1.17899	1.32948	1.26149	0.782434	0.789536	1.19613	1.38441	1.36622	1.29174	0.94512	1.01245
Amino Acid	Ratio of 4-Hydroxyphenylpyruvic acid/L-Tyrosine	HMDB00707/HMDB00158	C01179/C00082	Catecholamine Biosynthesis,Phenylalanine and Tyrosine Metabolism,Transcription/Translation,Tyrosine Metabolism; Phenylalanine and Tyrosine Metabolism,Tyrosine Metabolism	0.127273	0.12963	0.0689655	0.0508475	0.136364	2.66667	0.0151515	0.478261	0.173077	0.9	0.580645	0.183673	0.2125	3
Amino Acid	Ratio of L-Tyrosine/L-Phenylalanine	HMDB00158/HMDB00159	C00082/C00079	Catecholamine Biosynthesis,Phenylalanine and Tyrosine Metabolism,Transcription/Translation,Tyrosine Metabolism; Phenylalanine and Tyrosine Metabolism,Transcription/Translation	0.00869978	0.00649039	0.0158788	0.00848189	0.00767219	0.000579822	0.0194776	0.00716176	0.00844842	0.00287274	0.00369223	0.00829524	0.0120192	0.000500167
Amino Acid	Ratio of L-Phenylalanine/Phenylpyruvic acid	HMDB00159/HMDB00205	C00079/C00166	Phenylalanine and Tyrosine Metabolism,Transcription/Translation; Phenylalanine and Tyrosine Metabolism	702.444	163.137	273.95	695.6	521.364	94.0727	322.714	101.952	97.6984	696.2	83.1287	168.771	229.517	139.488
Amino Acid	Ratio of Phenylpyruvic acid/L-Phenylalanine	HMDB00205/HMDB00159	C00166/C00079	Phenylalanine and Tyrosine Metabolism,Transcription/Translation; Phenylalanine and Tyrosine Metabolism	0.0014236	0.00612981	0.0036503	0.00143761	0.00191805	0.0106301	0.00309872	0.0098085	0.0102356	0.00143637	0.0120295	0.00592517	0.00435697	0.00716906
Amino Acid	Ratio of L-Asparagine/L-Aspartic acid	HMDB00168/HMDB00191	C00152/C00049	Ammonia Recycling,Aspartate Metabolism,Transcription/Translation; Ammonia Recycling,Arginine and Proline Metabolism,Aspartate Metabolism,Beta-Alanine Metabolism,Malate-Aspartate Shuttle,Transcription/Translation,Urea Cycle	0.3	0.684211	0.666667	1.375	0.909091	0.166667	1.13333	1.2	2.25	0.477273	2.875	1.42857	0.909091	0.75
Amino Acid	Ratio of Ornithine/L-Arginine	HMDB00214/HMDB00517	C00077/C00062	Arginine and Proline Metabolism,Glycine and Serine Metabolism,Spermidine and Spermine Biosynthesis,Urea Cycle; Arginine and Proline Metabolism,Glycine and Serine Metabolism,Transcription/Translation,Urea Cycle	1	2.6	0.5	0.857143	1.14286	1.8	3	5	1	2	4	6	1.5	1.66667
Amino Acid	Ratio of Citrulline/Ornithine	HMDB00904/HMDB00214	C00327/C00077	Arginine and Proline Metabolism,Glycine and Serine Metabolism,Spermidine and Spermine Biosynthesis,Urea Cycle; Arginine and Proline Metabolism,Aspartate Metabolism,Urea Cycle	2.33333	8.46154	4	5.16667	3	3	2.11111	9.6	7.5	10.5	7.625	6.16667	10.6667	10.6
Amino Acid	Ratio of Putrescine/Ornithine	HMDB01414/HMDB00214	C00134/C00077	Arginine and Proline Metabolism,Glycine and Serine Metabolism,Spermidine and Spermine Biosynthesis,Urea Cycle; Methionine Metabolism,Spermidine and Spermine Biosynthesis	93.3333	18.1538	157.25	152.667	80.75	20.7778	17.2222	31.8	123.25	57.5	19.25	162.833	55.3333	104
Amino Acid	Ratio of Urea/L-Arginine	HMDB00294/HMDB00517	C00086/C00062	Arginine and Proline Metabolism,Urea Cycle; Arginine and Proline Metabolism,Glycine and Serine Metabolism,Transcription/Translation,Urea Cycle	1778.17	1869.2	1310	1948	893.714	3603.4	4086	7598	2499.75	3967	5126	10010	1749.75	3475.33
Amino Acid	Ratio of Citrulline/L-Arginine	HMDB00904/HMDB00517	C00327/C00062	Arginine and Proline Metabolism,Glycine and Serine Metabolism,Transcription/Translation,Urea Cycle; Arginine and Proline Metabolism,Aspartate Metabolism,Urea Cycle	2.33333	22	2	4.42857	3.42857	5.4	6.33333	48	7.5	21	30.5	37	16	17.6667
Amino Acid	Ratio of Ketoleucine/L-Leucine	HMDB00695/HMDB00687	C00233/C00123	Transcription/Translation,Valine, Leucine and Isoleucine Degradation; Valine, Leucine and Isoleucine Degradation	0.00144222	0.00265816	0.000551876	0.00116567	0.0011121	0.00106567	0.0185185	0.000490757	0.00326158	0.000451722	0.000500083	0.0010977	0.00308234	0.00144419
Carbohydrates	Erythrose	HMDB02649	C01796	NA	52	83	64	63	48	17	50	43	36	1	84	26	20	35
Carbohydrates	D-Threitol	HMDB04136	C16884	NA	483	484	372	152	52	280	22	203	91	116	46	56	120	48
Carbohydrates	Threonic acid	HMDB00943	C01620	NA	106	4601	224	339	225	3426	285	1291	260	471	475	275	468	131
Carbohydrates	D-Tagatose	HMDB03418	C00795	NA	3561	7976	2618	3510	4418	2297	3248	9449	6098	6818	8046	5426	5967	3435
Carbohydrates	D-Xylose	HMDB00098	C00181	NA	127	32	13	42	3	42	32	58	3	22	7	10	41	22
Carbohydrates	Ribonolactone	HMDB01900	C02674	NA	403	291	342	99	346	519	650	704	93	273	726	199	1132	332
Carbohydrates	D-Ribose	HMDB00283	C00121	Pentose Phosphate Pathway	134	191	86	134	67	110	139	136	132	296	253	129	222	127
Carbohydrates	L-Arabitol	HMDB01851	C00532	NA	36	42	34	37	29	47	37	49	27	40	56	23	62	36
Carbohydrates	Ribitol	HMDB00508	C00474	NA	192	327	744	876	594	641	543	853	1621	6231	285	1386	814	2849
Carbohydrates	1,5-Anhydrosorbitol	HMDB02712	C07326	NA	1795	678	1024	2702	2069	2783	416	5631	5460	4490	4464	8286	3512	7012
Carbohydrates	L-Sorbose	HMDB01266	C08356	NA	5045	8736	6640	9153	5192	8876	5813	5829	6934	9647	6478	9247	5714	7559
Carbohydrates	Gluconolactone	HMDB00150	C00198	Pentose Phosphate Pathway	1548	3097	2331	3093	1662	2997	2083	2220	2489	146	2371	3393	2019	622
Carbohydrates	D-Mannose	HMDB00169	C00159	Fructose and Mannose Degradation,Galactose Metabolism	70	107	46	91	73	45	241	78	67	57	213	29	66	25
Carbohydrates	D-Galactose	HMDB00143	C00984	Galactose Metabolism,Lactose Degradation,Nucleotide Sugars Metabolism	174	397	238	338	324	278	278	268	251	890	268	304	275	460
Carbohydrates	D-Glucose	HMDB00122	C00031	Galactose Metabolism,Gluconeogenesis,Glucose-Alanine Cycle,Glycolysis,Lactose Degradation,Lactose Synthesis,Transfer of Acetyl Groups into Mitochondria	75	134	42	94	150	49	60	196	69	215	267	108	206	167
Carbohydrates	Mannitol	HMDB00765	C00392	NA	177	499	206	219	82	285	1293	246	630	340	523	720	165	440
Carbohydrates	Sorbitol	HMDB00247	C00794	Fructose and Mannose Degradation,Galactose Metabolism	14	30	11	11	22	8	22	13	16	26	12	14	22	23
Carbohydrates	Gluconic acid	HMDB00625	C00257	NA	252	485	152	258	305	152	309	1161	717	951	1561	765	1178	590
Carbohydrates	Allose	HMDB01151	C01487	NA	468	410	268	460	503	412	627	857	1031	1010	1228	814	1088	842
Carbohydrates	Fructose 6-phosphate	HMDB00124	C00085	Amino Sugar Metabolism,Fructose and Mannose Degradation,Gluconeogenesis,Glycolysis,Pentose Phosphate Pathway	407	435	1929	2635	1741	2730	777	2452	1715	903	709	1651	1213	1671
Carbohydrates	Glucose 6-phosphate	HMDB01401	C00092	Galactose Metabolism,Gluconeogenesis,Glycolysis,Inositol Metabolism,Inositol Phosphate Metabolism,Nucleotide Sugars Metabolism,Pentose Phosphate Pathway,Starch and Sucrose Metabolism	172	202	89	181	156	133	69	440	62	201	43	124	395	140
Carbohydrates	Fructose 1,6-bisphosphate	HMDB01058	C00354	Fructose and Mannose Degradation,Gluconeogenesis,Glycolysis,Pentose Phosphate Pathway	53	71	134	198	100	181	217	83	28	94	266	124	198	147
Carbohydrates	Sucrose	HMDB00258	C00089	Galactose Metabolism,Starch and Sucrose Metabolism	4	47	75	96	25	38	55	110	35	185	24	73	44	245
Carbohydrates	Cellobiose	HMDB00055	C06422	NA	164	543	773	954	499	818	385	1354	827	5454	788	1688	1168	6358
Carbohydrates	Alpha-Lactose	HMDB00186	C00243	Galactose Metabolism,Lactose Degradation,Lactose Synthesis	196	259	232	279	138	249	177	464	422	2397	219	502	494	1603
Carbohydrates	D-Maltose	HMDB00163	C00208	Starch and Sucrose Metabolism	206	277	209	175	160	218	300	143	104	306	257	39	254	92
Carbohydrates	Ratio of D-Glucose/Sucrose	HMDB00122/HMDB00258	C00031/C00089	Galactose Metabolism,Gluconeogenesis,Glucose-Alanine Cycle,Glycolysis,Lactose Degradation,Lactose Synthesis,Transfer of Acetyl Groups into Mitochondria; Galactose Metabolism,Starch and Sucrose Metabolism	18.75	2.85106	0.56	0.979167	6	1.28947	1.09091	1.78182	1.97143	1.16216	11.125	1.47945	4.68182	0.681633
Carbohydrates	Ratio of Glucose 6-phosphate/D-Glucose	HMDB01401/HMDB00122	C00092/C00031	Galactose Metabolism,Gluconeogenesis,Glucose-Alanine Cycle,Glycolysis,Lactose Degradation,Lactose Synthesis,Transfer of Acetyl Groups into Mitochondria; Galactose Metabolism,Gluconeogenesis,Glycolysis,Inositol Metabolism,Inositol Phosphate Metabolism,Nucleotide Sugars Metabolism,Pentose Phosphate Pathway,Starch and Sucrose Metabolism	2.29333	1.50746	2.11905	1.92553	1.04	2.71429	1.15	2.2449	0.898551	0.934884	0.161049	1.14815	1.91748	0.838323
Carbohydrates	Ratio of Gluconic acid/Gluconolactone	HMDB00625/HMDB00150	C00257/C00198	Pentose Phosphate Pathway	0.162791	0.156603	0.0652081	0.0834142	0.183514	0.0507174	0.148344	0.522973	0.288067	6.5137	0.658372	0.225464	0.583457	0.948553
Esters	Methyl stearate	HMDB34154	NA	NA	3561	5904	3488	4055	3108	5043	5045	4067	2622	3949	5035	2286	2929	1962
Fatty Acids	Caproic acid	HMDB00535	C01585	Beta Oxidation of Very Long Chain Fatty Acids,Fatty Acid Biosynthesis,Mitochondrial Beta-Oxidation of Short Chain Saturated Fatty Acids	17031	134	21624	8329	8296	19008	176	112	13647	52	164	13234	138	8489
Fatty Acids	Pelargonic acid	HMDB00847	C01601	NA	29	36	27	23	26	33	27	33	23	27	37	26	29	24
Fatty Acids	Dodecanoic acid	HMDB00638	C02679	Beta Oxidation of Very Long Chain Fatty Acids,Fatty Acid Biosynthesis,Mitochondrial Beta-Oxidation of Medium Chain Saturated Fatty Acids	232	302	169	287	185	131	171	166	116	114	107	145	159	60
Fatty Acids	Myristoleic acid	HMDB02000	C08322	NA	580	719	456	584	400	326	679	442	242	236	203	263	97	287
Fatty Acids	Pentadecanoic acid	HMDB00826	C16537	NA	307	374	247	291	275	167	512	278	191	415	317	79	250	164
Fatty Acids	Palmitoleic acid	HMDB03229	C08362	NA	26	19	16	19	13	12	32	18	9	17	31	10	7	9
Fatty Acids	Palmitic acid	HMDB00220	C00249	Fatty Acid Biosynthesis,Fatty Acid Elongation In Mitochondria,Fatty acid Metabolism,Glycerolipid Metabolism	10724	13723	16737	11912	19413	25223	5556	16967	16337	18420	17553	18344	7022	15494
Fatty Acids	Heptadecanoic acid	HMDB02259	NA	NA	752	706	622	674	665	622	952	1123	653	1072	1047	332	849	399
Fatty Acids	Linoleic acid	HMDB00673	C01595	Alpha Linolenic Acid and Linoleic Acid Metabolism	1620	2036	2415	2768	1266	2683	2030	1644	892	1600	2180	1680	1601	1857
Fatty Acids	Oleic acid	HMDB00207	C00712	NA	4686	6931	5183	5012	4396	948	5804	4453	3140	6403	2541	2596	1212	2518
Fatty Acids	Elaidic acid	HMDB00573	C00712	NA	781	205	1294	987	850	590	3097	1079	825	555	1036	835	838	662
Fatty Acids	Stearic acid	HMDB00827	C01530	Mitochondrial Beta-Oxidation of Long Chain Saturated Fatty Acids,Plasmalogen Synthesis	16646	22507	15568	22162	17175	20180	13107	19041	18965	7626	23860	15851	13831	16855
Fatty Acids	Nonadecanoic acid	HMDB00772	C16535	NA	376	423	272	347	306	319	543	620	357	430	511	301	495	255
Fatty Acids	Arachidonic acid	HMDB01043	C00219	Alpha Linolenic Acid and Linoleic Acid Metabolism,Arachidonic Acid Metabolism	5298	4201	4087	5359	4577	4714	5586	4360	4630	4748	5795	3540	3925	2780
Fatty Acids	Arachidic acid	HMDB02212	C06425	NA	261	332	243	331	356	323	268	870	378	487	640	337	411	307
Fatty Acids	Docosahexaenoic acid	HMDB02183	C06429	Alpha Linolenic Acid and Linoleic Acid Metabolism	196	192	201	252	214	169	188	163	117	198	158	100	131	179
Fatty Acids	Behenic acid	HMDB00944	C08281	NA	78	116	41	92	87	109	127	194	116	193	217	94	156	70
Fatty Acids	Tetracosanoic acid	HMDB02003	C08320	Beta Oxidation of Very Long Chain Fatty Acids	27	64	29	30	10	43	83	78	65	67	112	54	54	33
Hormone	Normetanephrine	HMDB00819	C05589	Tyrosine Metabolism	89	162	95	111	116	100	120	24	19	39	45	57	19	15
Indoles	Indoleacetic acid	HMDB00197	C00954	Tryptophan Metabolism	28	27	13	25	30	32	54	25	13	23	25	15	25	11
Lipids	Hexanoylcarnitine	HMDB00705	NA	NA	44	9	42	72	30	55	11	9	36	7	9	58	9	35
Lipids	Beta-Glycerophosphoric acid	HMDB02520	C02979	NA	410	272	233	250	171	229	434	324	208	280	362	209	198	162
Lipids	Glycerol 3-phosphate	HMDB00126	C00093	Glycerol Phosphate Shuttle,Glycerolipid Metabolism,Mitochondrial Electron Transport Chain,Phospholipid Biosynthesis	15	38	36	32	5	33	20	35	30	27	30	14	36	27
Lipids	MG181	HMDB11567	NA	NA	84	155	81	109	73	198	244	169	113	191	193	105	180	70
Lipids	MG182	HMDB11568	NA	NA	9	10	7	12	5	8	12	14	5	10	13	5	9	8
Lipids	Pregnenolone	HMDB00253	C01953	Steroidogenesis	27	38	43	28	23	27	66	62	27	45	71	32	41	17
Lipids	Cholesterol	HMDB00067	C00187	Bile Acid Biosynthesis,Steroid Biosynthesis,Steroidogenesis	19	14	20	14	11	24	30	42	26	19	48	12	35	9
Nucleotide	Uracil	HMDB00300	C00106	Beta-Alanine Metabolism,Pyrimidine Metabolism	239	731	96	183	272	182	663	830	537	639	995	363	1336	421
Nucleotide	Adenine	HMDB00034	C00147	Purine Metabolism	651	1015	466	561	554	398	1129	422	308	447	464	217	438	254
Nucleotide	Xanthine	HMDB00292	C00385	Purine Metabolism	2969	3389	1646	2365	2745	1896	4431	4282	2950	4085	3313	2736	4726	3063
Nucleotide	Uridine	HMDB00296	C00299	Pyrimidine Metabolism	18	10	9	12	3	13	9	14	7	10	14	14	8	5
Nucleotide	Inosine	HMDB00195	C00294	Purine Metabolism	99	53	43	100	95	66	150	89	71	24	137	48	92	38
Nucleotide	Adenosine	HMDB00050	C00212	Purine Metabolism	61	108	42	49	66	43	59	34	105	201	63	29	120	69
Nucleotide	Cytidine	HMDB00089	C00475	Pyrimidine Metabolism	10	5	19	44	12	23	11	7	7	7	13	15	2	12
Nucleotide	Guanosine	HMDB00133	C00387	Purine Metabolism	42	44	34	50	36	43	62	36	48	59	74	41	21	59
Nucleotide	Inosinic acid	HMDB00175	C00130	Purine Metabolism	452	3030	1692	1050	554	1824	1560	965	800	956	1314	837	830	9
Nucleotide	Ratio of Adenine/Adenosine	HMDB00034/HMDB00050	C00147/C00212	Purine Metabolism	10.6721	9.39815	11.0952	11.449	8.39394	9.25581	19.1356	12.4118	2.93333	2.22388	7.36508	7.48276	3.65	3.68116
Nucleotide	Ratio of Inosine/Adenosine	HMDB00195/HMDB00050	C00294/C00212	Purine Metabolism	1.62295	0.490741	1.02381	2.04082	1.43939	1.53488	2.54237	2.61765	0.67619	0.119403	2.1746	1.65517	0.766667	0.550725
Nucleotide	Ratio of Uridine/Cytidine	HMDB00296/HMDB00089	C00299/C00475	Pyrimidine Metabolism	1.8	2	0.473684	0.272727	0.25	0.565217	0.818182	2	1	1.42857	1.07692	0.933333	4	0.416667
Nucleotide	Ratio of Inosine/Inosinic acid	HMDB00195/HMDB00175	C00294/C00130	Purine Metabolism	0.219027	0.0174917	0.0254137	0.0952381	0.17148	0.0361842	0.0961538	0.092228	0.08875	0.0251046	0.104262	0.0573477	0.110843	4.22222
Nucleotide	Ratio of Uracil/Uridine	HMDB00300/HMDB00296	C00106/C00299	Pyrimidine Metabolism; Beta-Alanine Metabolism,Pyrimidine Metabolism	13.2778	73.1	10.6667	15.25	90.6667	14	73.6667	59.2857	76.7143	63.9	71.0714	25.9286	167	84.2
Organic Acids	L-Lactic acid	HMDB00190	C00186	Gluconeogenesis,Pyruvate Metabolism	4	1146	943	1058	975	1141	1145	562	922	3144	979	937	1389	1063
Organic Acids	Glycolic acid	HMDB00115	C00160	NA	1352	400	1143	1391	943	1265	439	411	1570	315	440	1182	436	1573
Organic Acids	Oxalic acid	HMDB02329	C00209	NA	35	61	30	36	6	36	26	69	33	56	37	27	58	8
Organic Acids	Malonic acid	HMDB00691	C00383	Aspartate Metabolism,Fatty Acid Biosynthesis	96	407	78	212	307	125	275	160	123	268	159	81	184	144
Organic Acids	Maleic acid	HMDB00176	C01384	NA	496	637	719	527	572	670	894	468	603	1408	970	829	1064	877
Organic Acids	Picolinic acid	HMDB02243	C10164	NA	0	89	12	3	22	27	54	64	1	121	126	1	6	22
Organic Acids	Glyceric acid	HMDB00139	C00258	Glycerolipid Metabolism,Glycine and Serine Metabolism	1157	2185	566	675	589	397	2007	3088	804	3449	4235	557	3465	2084
Organic Acids	Fumaric acid	HMDB00134	C00122	Arginine and Proline Metabolism,Aspartate Metabolism,Citric Acid Cycle,Mitochondrial Electron Transport Chain,Phenylalanine and Tyrosine Metabolism,Tyrosine Metabolism,Urea Cycle	7708	9402	6459	7160	5312	7501	6418	2643	6767	6293	5360	8968	7153	4583
Organic Acids	L-Pipecolic acid	HMDB00716	C00408	Lysine Degradation	2	71	47	70	57	56	61	42	68	57	91	1	55	55
Organic Acids	3-Pyridylacetic acid	HMDB01538	NA	NA	29	45	16	37	39	20	99	43	36	41	49	26	67	14
Organic Acids	L-Malic acid	HMDB00156	C00149	Citric Acid Cycle,Pyruvate Metabolism,Transfer of Acetyl Groups into Mitochondria	5255	7573	2078	228	3699	4615	5648	3569	4887	3715	9170	3769	7688	3817
Organic Acids	Phenylpyruvic acid	HMDB00205	C00166	Phenylalanine and Tyrosine Metabolism	9	51	20	10	11	55	21	63	63	10	101	35	29	43
Organic Acids	Hypotaurine	HMDB00965	C00519	Taurine and Hypotaurine Metabolism	9799	16694	10984	10433	9816	11930	11356	10316	10327	6743	13787	7381	10109	10835
Organic Acids	4-Hydroxybenzoic acid	HMDB00500	C00156	Ubiquinone Biosynthesis	10	25	6	12	17	12	9	20	13	15	24	3	26	11
Organic Acids	Taurine	HMDB00251	C00245	Bile Acid Biosynthesis,Taurine and Hypotaurine Metabolism	154	528	212	212	76	232	127	155	212	322	292	176	266	266
Organic Acids	Azelaic acid	HMDB00784	C08261	NA	51	80	42	47	39	19	44	95	22	78	26	22	16	29
Organic Acids	Citric acid	HMDB00094	C00158	Citric Acid Cycle,Transfer of Acetyl Groups into Mitochondria	11493	12636	7822	14111	9811	304	10716	10428	7586	11325	12843	6306	7559	10411
Organic Acids	Isocitric acid	HMDB00193	C00311	Citric Acid Cycle	579	2038	728	1390	1128	832	92	1715	2292	262	2561	1626	187	2796
Organic Acids	Homogentisic acid	HMDB00130	C00544	Phenylalanine and Tyrosine Metabolism,Tyrosine Metabolism	17	1867	1596	75	48	15	1485	36	2490	75	1984	63	2008	13
Organic Acids	Quinic acid	HMDB03072	C06746	NA	56	17	10	278	30	9	55	129	105	16	76	69	58	77
Organic Acids	4-Hydroxyphenylpyruvic acid	HMDB00707	C01179	Phenylalanine and Tyrosine Metabolism,Tyrosine Metabolism	7	7	6	3	6	8	2	22	9	18	18	9	17	9
Organic Acids	Petroselinic acid	HMDB02080	C08363	NA	4686	6931	5183	5012	4396	3424	5804	4453	3140	6403	2541	2596	1212	2518
Organic Acids	Ratio of Homogentisic acid/4-Hydroxyphenylpyruvic acid	HMDB00130/HMDB00707	C00544/C01179	Phenylalanine and Tyrosine Metabolism,Tyrosine Metabolism	2.42857	266.714	266	25	8	1.875	742.5	1.63636	276.667	4.16667	110.222	7	118.118	1.44444
Organic Acids	Ratio of Fumaric acid/L-Malic acid	HMDB00134/HMDB00156	C00122/C00149	Arginine and Proline Metabolism,Aspartate Metabolism,Citric Acid Cycle,Mitochondrial Electron Transport Chain,Phenylalanine and Tyrosine Metabolism,Tyrosine Metabolism,Urea Cycle; Citric Acid Cycle,Pyruvate Metabolism,Transfer of Acetyl Groups into Mitochondria	1.46679	1.24152	3.10828	31.4035	1.43606	1.62535	1.13633	0.740544	1.38469	1.69394	0.584515	2.37941	0.930411	1.20068
Phenols	Dopamine	HMDB00073	C03758	Catecholamine Biosynthesis,Tyrosine Metabolism	54	123	23	26	54	66	42	27	13	29	24	25	12	31
Phenols	5-Hydroxydopamine	HMDB04817	NA	NA	432	392	262	501	248	536	615	520	294	350	640	167	173	115
Phosphate	Phosphate	HMDB01429	C00009	NA	3194	8013	3488	4962	1621	14430	3391	3437	2646	3332	7038	2712	5413	3068
Vitamin	Niacinamide	HMDB01406	C00153	Nicotinate and Nicotinamide Metabolism	9811	13897	8473	11478	9573	10266	11064	7042	9474	10222	12352	8720	10598	8318
Vitamin	Pantothenic acid	HMDB00210	C00864	Beta-Alanine Metabolism,Pantothenate and CoA Biosynthesis	2386	4037	1786	3149	2357	2737	2918	3347	2353	3160	4261	2606	3804	2621
NA	1-Octanoyl-rac-glycerol	NA	NA	NA	16	42	16	31	30	21	36	45	57	78	64	43	84	69
NA	Unknown_7	NA	NA	NA	68	81	74	81	75	95	222	14	73	132	254	36	135	76
NA	Unknown_10	NA	NA	NA	136	89	112	125	33	140	268	308	29	195	401	120	126	112
NA	Unknown_13	NA	NA	NA	10954	2219	16805	20863	8299	10909	2315	1836	9181	1857	2466	4028	2049	6998
NA	Unknown_14	NA	NA	NA	86	134	72	80	62	91	107	102	17	16	19	44	13	22
NA	Unknown_17	NA	NA	NA	17	29	2	20	17	4	35	23	21	33	42	20	39	18
NA	Unknown_19	NA	NA	NA	302	6247	218	358	48	207	2445	7463	288	8931	11112	266	9035	341
NA	Unknown_21	NA	NA	NA	40	78	36	24	12	44	40	51	35	42	70	37	54	35
NA	Unknown_25	NA	NA	NA	332	1041	6	303	6	293	784	909	5	659	1023	228	1018	45
NA	Unknown_26	NA	NA	NA	899	1399	905	850	113	917	1443	952	885	1473	1542	789	1795	83
NA	Unknown_31	NA	NA	NA	354	464	314	369	301	385	439	368	296	140	321	254	286	0
NA	Unknown_32	NA	NA	NA	140	94	130	156	108	185	79	76	110	36	83	142	59	208
NA	Unknown_37	NA	NA	NA	3500	766	11015	19590	7218	14594	785	589	10125	473	758	19545	473	13935
NA	Unknown_38	NA	NA	NA	3874	191	756	4999	9740	3392	288	473	4306	359	401	13464	329	908
NA	Unknown_42	NA	NA	NA	240	347	223	232	2	279	378	296	260	258	424	266	475	225
NA	Unknown_43	NA	NA	NA	620	436	37	273	305	77	207	169	98	39	318	145	311	148
NA	Unknown_44	NA	NA	NA	29	167	122	140	155	150	246	181	113	108	215	122	155	38
NA	Unknown_45	NA	NA	NA	43	45	39	48	38	56	74	31	8	62	87	38	78	41
NA	Unknown_46	NA	NA	NA	13582	13077	12829	14459	10918	16124	9134	7486	11988	14401	18790	12727	14697	11598
NA	Unknown_47	NA	NA	NA	152	193	67	251	188	157	223	378	106	361	460	241	389	521
NA	Unknown_48	NA	NA	NA	448	879	661	793	553	835	919	613	408	1118	1726	738	1041	746
NA	Unknown_49	NA	NA	NA	49	97	34	97	98	237	156	82	44	154	165	47	165	104
NA	Unknown_50	NA	NA	NA	229	750	146	245	44	269	254	123	175	154	103	206	78	175
NA	Unknown_51	NA	NA	NA	15	6	10	8	9	15	12	13	5	14	22	6	12	24
NA	Unknown_54	NA	NA	NA	606	420	643	308	257	530	538	166	243	166	177	387	129	358
NA	Unknown_55	NA	NA	NA	5140	7277	4873	1624	1284	3756	5031	3603	5111	5088	7584	1896	3897	3680
NA	Unknown_57	NA	NA	NA	1374	1376	863	743	956	566	1031	1022	1040	865	573	1975	990	865
NA	Unknown_59	NA	NA	NA	1908	985	469	1435	749	548	626	726	598	827	844	274	582	918
NA	Unknown_61	NA	NA	NA	144	554	105	169	159	40	394	579	173	265	456	132	451	135
NA	Unknown_62	NA	NA	NA	1122	1333	824	919	883	868	1135	976	827	674	1206	688	806	523
NA	Unknown_63	NA	NA	NA	14446	4134	10088	13714	12416	11069	6512	15608	12922	10285	18548	13024	13596	11364
NA	Unknown_64	NA	NA	NA	131	167	1	18	56	56	12	133	114	72	2	56	69	13
NA	Unknown_65	NA	NA	NA	1239	1238	967	1265	882	1208	1221	1212	1074	895	1737	1062	853	1062
NA	Unknown_66	NA	NA	NA	5	32	28	31	33	25	37	38	37	82	54	33	45	51
NA	Unknown_67	NA	NA	NA	449	729	88	394	192	518	687	1588	246	302	1477	91	624	205
NA	Unknown_68	NA	NA	NA	30	49	35	36	17	20	23	91	72	29	143	38	102	60
NA	Unknown_69	NA	NA	NA	125	91	97	174	94	160	129	105	84	63	297	141	111	62
NA	Unknown_70	NA	NA	NA	1303	1933	1098	1541	1896	1578	1639	3048	2910	1769	4161	2436	3430	2338
NA	Unknown_71	NA	NA	NA	100	116	124	147	110	157	142	118	92	134	248	110	154	70
NA	Unknown_73	NA	NA	NA	6979	7007	5720	7184	5511	5862	5543	3695	4448	7729	12002	7902	3246	6611
NA	Unknown_75	NA	NA	NA	3	9	6	5	8	11	9	16	26	17	37	22	17	9
NA	Unknown_76	NA	NA	NA	388	471	308	319	378	341	382	1008	812	1273	1504	1104	1193	841
NA	Unknown_77	NA	NA	NA	131	129	72	58	42	54	146	149	97	77	119	65	76	102
NA	Unknown_78	NA	NA	NA	3410	2802	1760	2759	1704	1935	3330	2997	2033	1328	5159	1805	2254	762
NA	Unknown_79	NA	NA	NA	32	35	25	16	25	14	41	48	45	56	55	25	43	28
NA	Unknown_80	NA	NA	NA	193	179	91	269	162	196	183	303	91	99	322	105	133	94
NA	Unknown_81	NA	NA	NA	15	35	22	8	15	15	28	10	35	17	47	22	53	42
NA	Unknown_82	NA	NA	NA	134	463	80	93	166	124	669	262	55	131	254	35	241	53
NA	Unknown_83	NA	NA	NA	1201	1449	1003	1290	1008	1360	1096	1107	1006	993	2002	1047	1086	986
NA	Unknown_84	NA	NA	NA	557	1114	445	171	179	187	669	963	508	404	1682	241	322	401
NA	Unknown_85	NA	NA	NA	1716	3081	1571	1733	1662	1659	3835	5101	3193	5275	3920	1921	4067	2918
NA	Unknown_87	NA	NA	NA	223	268	202	209	201	239	387	173	121	188	343	124	207	119
NA	Unknown_88	NA	NA	NA	16	75	6	11	8	9	17	16	21	28	57	18	20	20
NA	Unknown_89	NA	NA	NA	169	266	218	297	157	300	214	181	225	229	469	246	234	207
NA	Unknown_90	NA	NA	NA	1508	3217	2223	2622	3833	1742	7033	2554	2102	5216	4898	134	6427	2600
NA	Unknown_91	NA	NA	NA	317	640	421	366	467	568	758	291	289	639	321	233	564	319
NA	Unknown_92	NA	NA	NA	319	471	239	419	385	432	697	113	230	213	607	435	610	630
NA	Unknown_93	NA	NA	NA	434	614	401	597	436	560	410	344	302	295	697	405	421	365
NA	Unknown_94	NA	NA	NA	567	756	410	361	434	96	265	1275	539	1432	1660	402	1808	337
NA	Unknown_95	NA	NA	NA	1304	1890	4968	3942	3897	5915	424	5167	3315	1358	1058	3793	1212	726
NA	Unknown_96	NA	NA	NA	3727	4554	3494	3836	3107	4016	3535	2713	3245	1206	4544	3614	3077	1500
NA	Unknown_97	NA	NA	NA	23	34	28	31	19	12	41	21	11	49	36	16	17	6
NA	Unknown_98	NA	NA	NA	281	399	228	158	263	323	528	208	21	104	263	163	258	82
NA	Unknown_99	NA	NA	NA	120	143	89	111	91	104	140	95	39	79	129	86	115	67
NA	Unknown_100	NA	NA	NA	1932	2075	1026	1939	1294	1471	2154	3538	1399	1531	3924	2064	2438	942
NA	Unknown_102	NA	NA	NA	1143	176	327	333	122	142	7036	379	236	2318	231	9904	397	231
NA	Unknown_101	NA	NA	NA	7021	13814	7165	4324	5164	5982	7282	11442	3699	10962	12394	2655	14939	3455
NA	Unknown_103	NA	NA	NA	4583	12099	13664	5257	10413	16093	12886	6859	7109	5775	12234	10344	8031	9551
NA	Unknown_105	NA	NA	NA	311	547	301	338	164	220	562	700	268	660	774	380	1120	398
NA	Unknown_106	NA	NA	NA	174	300	157	216	217	153	325	336	315	321	390	219	376	237
NA	Unknown_107	NA	NA	NA	865	941	685	928	1068	783	1166	1129	994	998	1333	894	1276	788
NA	Unknown_109	NA	NA	NA	10902	4017	18831	21580	8912	12592	22038	14363	22828	4986	18779	20931	10157	22465
NA	Unknown_108	NA	NA	NA	280	376	152	1030	1216	290	1147	166	610	956	540	556	558	1056
NA	Unknown_110	NA	NA	NA	55	45	9	63	23	40	30	84	15	12	69	16	31	9
NA	Unknown_111	NA	NA	NA	2482	1757	2075	1877	1107	1512	1676	2023	2175	2349	2290	1524	1126	673
NA	Unknown_112	NA	NA	NA	339	903	457	413	303	346	435	1252	1230	1115	1593	513	1676	1349
NA	Unknown_113	NA	NA	NA	209	284	263	309	302	410	401	165	218	345	502	275	359	377
NA	Unknown_114	NA	NA	NA	123	165	98	167	113	81	461	134	97	134	133	89	178	120
NA	Unknown_115	NA	NA	NA	396	486	375	433	291	536	747	505	377	462	681	478	468	435
NA	Unknown_116	NA	NA	NA	3627	2556	2265	1977	1551	1620	662	2420	1507	1879	2736	1659	1470	1135
NA	Unknown_117	NA	NA	NA	2312	1625	1661	1841	1270	2045	1417	1372	1016	916	1852	1701	1501	760
NA	Unknown_118	NA	NA	NA	173	274	233	235	176	184	225	239	175	145	428	142	291	137
NA	Unknown_119	NA	NA	NA	184	88	66	99	63	98	83	11	51	51	36	60	81	66
NA	Unknown_120	NA	NA	NA	2202	2600	1805	1791	1755	978	1803	1688	1484	2390	2076	1157	3038	1049
NA	Unknown_121	NA	NA	NA	2700	2122	1437	2431	4254	6139	3688	1300	1087	3114	3777	10021	2975	1667
NA	Unknown_122	NA	NA	NA	8295	8020	5646	6990	5561	703	4807	1190	5093	1752	2544	1274	1860	1970
NA	Unknown_123	NA	NA	NA	172	487	296	546	345	328	327	112	65	182	376	65	185	59
NA	Unknown_124	NA	NA	NA	842	1189	685	871	880	762	1437	969	644	956	1061	682	1046	507
NA	Unknown_125	NA	NA	NA	812	1179	538	914	746	428	1249	624	264	730	541	250	1260	211
NA	Unknown_126	NA	NA	NA	128	267	262	179	209	539	350	505	273	168	379	306	515	127
NA	Unknown_127	NA	NA	NA	556	944	558	652	505	503	581	650	788	882	979	541	749	750
NA	Unknown_128	NA	NA	NA	651	1247	699	835	534	755	963	844	423	817	1232	639	805	794
NA	Unknown_129	NA	NA	NA	1196	1925	868	1521	1047	1018	1609	1033	1211	1091	1076	879	1255	1512
NA	Unknown_130	NA	NA	NA	2176	3205	1227	1956	1177	2076	1657	1820	1657	510	2126	1814	403	682
NA	Unknown_132	NA	NA	NA	2176	612	1227	1956	1177	2076	352	548	1657	510	834	1814	634	302
NA	Unknown_131	NA	NA	NA	72	93	32	46	45	33	101	99	67	55	48	33	96	43
NA	Unknown_133	NA	NA	NA	560	1111	629	916	646	794	718	678	481	309	473	977	293	131
NA	Unknown_134	NA	NA	NA	1857	2155	1450	1615	1323	1583	2625	2095	1418	2351	2867	1412	1632	1195
NA	Unknown_136	NA	NA	NA	143	343	227	67	229	147	958	959	1936	1941	6921	8398	2355	627
NA	Unknown_137	NA	NA	NA	143	81	227	67	229	38	958	4297	1936	1941	6921	8398	1442	627
NA	Unknown_139	NA	NA	NA	227	273	98	145	134	106	348	327	258	198	198	126	354	144
NA	Unknown_140	NA	NA	NA	29	144	119	125	52	69	92	241	128	353	60	106	66	144
NA	Unknown_141	NA	NA	NA	5276	8439	4453	6450	4484	6018	7250	6201	4695	5013	8913	918	5189	4390
NA	Unknown_143	NA	NA	NA	6811	6772	5714	6466	5569	7489	9504	8140	8336	6049	9372	8098	1852	4942
NA	Unknown_144	NA	NA	NA	5392	8921	4609	6788	5522	5078	7870	7721	6196	7337	12591	5932	8778	3374
NA	Unknown_145	NA	NA	NA	616	895	449	775	696	491	1161	1006	642	919	1315	793	1072	386
NA	Unknown_146	NA	NA	NA	144	150	107	101	136	97	111	67	99	102	113	75	152	68
NA	Unknown_147	NA	NA	NA	126	367	118	148	218	125	338	19	206	175	277	166	157	151
NA	Unknown_148	NA	NA	NA	143	220	440	528	135	61	679	519	307	274	308	263	567	123
NA	Unknown_149	NA	NA	NA	75	105	35	55	43	81	149	110	68	81	116	68	145	51
NA	Unknown_150	NA	NA	NA	8003	576	128	9345	6551	5930	289	454	3332	529	270	2533	742	310
NA	Unknown_151	NA	NA	NA	2988	4757	4612	5371	2922	4898	4290	8233	7249	15128	5409	7955	5660	9978
NA	Unknown_152	NA	NA	NA	1888	3819	2964	3594	2021	3281	2255	4118	2937	9460	3534	4652	3088	5004
NA	Unknown_153	NA	NA	NA	418	986	1002	1119	892	874	620	1837	1533	4740	1073	1715	1502	4605
NA	Unknown_155	NA	NA	NA	1442	2246	1356	1658	767	838	1490	1763	507	1436	1565	483	386	897
NA	Unknown_154	NA	NA	NA	310	1156	209	244	147	404	1186	1037	191	655	950	37	868	187
NA	Unknown_156	NA	NA	NA	1085	1054	878	1145	992	746	727	943	797	210	1213	676	686	708
NA	Unknown_157	NA	NA	NA	122	160	102	131	102	53	51	189	126	366	219	98	187	76
NA	Unknown_158	NA	NA	NA	133	352	174	309	148	186	289	82	120	259	100	130	154	204
NA	Unknown_160	NA	NA	NA	500	493	509	245	390	729	931	1710	572	599	2159	671	1430	300
NA	Unknown_159	NA	NA	NA	5616	1094	5036	6028	5639	5755	7764	411	5410	6875	8448	6780	722	4887
NA	Unknown_161	NA	NA	NA	5616	8095	5036	6028	5639	5755	7764	7269	5410	6875	8448	6780	5466	4887
NA	Unknown_162	NA	NA	NA	162	180	131	71	134	173	119	70	19	323	116	120	67	12
NA	Unknown_163	NA	NA	NA	6245	9174	4454	6399	6642	4312	8819	9098	6623	4757	10864	7067	9155	6188
NA	Unknown_164	NA	NA	NA	99	198	60	126	148	105	106	60	23	51	58	43	41	54
NA	Unknown_165	NA	NA	NA	128	203	135	125	141	139	110	151	119	177	227	80	232	108
NA	Unknown_166	NA	NA	NA	264	4896	3235	3767	1460	1678	2743	3098	1000	2797	976	1043	655	1749
NA	Unknown_169	NA	NA	NA	15	87	32	55	35	14	25	79	28	101	150	35	54	74
NA	Unknown_170	NA	NA	NA	18	30	10	8	11	11	9	18	50	51	61	13	66	17
NA	Unknown_171	NA	NA	NA	873	1049	737	760	714	623	1276	581	471	716	784	209	432	691
NA	Unknown_172	NA	NA	NA	167	228	91	178	169	105	188	434	288	268	394	274	460	147
NA	Unknown_173	NA	NA	NA	1163	1041	728	1054	1065	518	1008	765	385	716	837	209	335	691
NA	Unknown_174	NA	NA	NA	86	97	62	63	48	76	83	89	44	73	91	37	45	20
NA	Unknown_175	NA	NA	NA	155	291	135	216	119	125	136	157	84	201	174	101	85	146
NA	Unknown_177	NA	NA	NA	69	68	33	62	69	58	58	94	78	84	130	43	114	60
NA	Unknown_178	NA	NA	NA	2128	4517	13416	3905	8859	16020	1065	10659	13967	3683	3977	2068	8460	12224
NA	Unknown_179	NA	NA	NA	167	165	81	109	126	54	170	343	192	233	359	92	325	128
NA	Unknown_180	NA	NA	NA	31	49	27	37	34	27	72	70	38	59	87	49	63	27
NA	Unknown_183	NA	NA	NA	3323	2932	1994	2354	1996	2605	1439	1627	1089	1816	2147	989	633	972
NA	Unknown_184	NA	NA	NA	518	503	26	444	170	2	324	327	271	361	278	252	81	178
NA	Unknown_185	NA	NA	NA	602	224	296	186	250	390	317	323	1055	202	204	145	44	924
NA	Unknown_186	NA	NA	NA	504	1268	618	815	860	738	913	1422	549	1096	1285	675	1138	610
NA	Unknown_188	NA	NA	NA	725	410	472	777	714	656	948	1561	1538	2009	1842	1211	1608	1167
NA	Unknown_189	NA	NA	NA	25	38	17	33	25	18	35	84	15	34	62	18	44	15
NA	Unknown_190	NA	NA	NA	44	15	29	22	38	204	54	12	48	10	25	21	21	29
NA	Unknown_191	NA	NA	NA	9	21	9	9	2	4	11	13	4	17	18	10	10	15
NA	Unknown_192	NA	NA	NA	143	220	116	163	139	132	147	236	161	185	290	145	191	162
NA	Unknown_193	NA	NA	NA	52	145	46	45	41	36	45	59	71	93	67	48	58	54
NA	Unknown_194	NA	NA	NA	367	496	285	382	389	326	339	320	250	381	370	216	293	221
NA	Unknown_195	NA	NA	NA	1372	1100	1249	1915	1136	1477	1985	2242	1565	1997	3125	684	1602	981
NA	Unknown_197	NA	NA	NA	142	44	80	62	59	58	161	148	94	98	180	147	117	43
NA	Unknown_198	NA	NA	NA	929	1483	1303	1502	1101	1528	1549	1565	930	982	1605	788	691	445
NA	Unknown_199	NA	NA	NA	124	208	139	183	120	180	246	78	64	133	98	53	35	43
NA	Unknown_200	NA	NA	NA	135	595	276	758	541	384	283	224	224	184	467	464	142	200
NA	Unknown_202	NA	NA	NA	76	231	138	172	152	219	238	174	56	119	90	41	28	23
NA	Unknown_203	NA	NA	NA	115	145	52	94	64	97	200	103	54	455	49	65	289	65
NA	Unknown_204	NA	NA	NA	149	414	173	240	289	215	390	417	299	537	527	311	463	339
NA	Unknown_205	NA	NA	NA	108	74	347	802	490	553	140	816	886	1133	123	1610	260	1715
NA	Unknown_206	NA	NA	NA	417	314	350	277	279	187	401	471	286	574	557	313	325	301
NA	Unknown_207	NA	NA	NA	154	274	68	187	184	127	242	121	24	38	100	63	134	37
NA	Unknown_208	NA	NA	NA	9	106	17	101	122	14	25	107	87	87	71	35	200	142
NA	Unknown_209	NA	NA	NA	10	29	4	11	5	14	12	7	17	10	17	10	9	5
NA	Unknown_210	NA	NA	NA	921	904	711	750	626	896	753	1912	608	549	926	555	1155	193
NA	Unknown_211	NA	NA	NA	433	612	366	514	477	355	822	525	307	542	410	257	300	211
NA	Unknown_212	NA	NA	NA	1372	1864	885	1594	1122	827	2523	1926	999	1476	2203	856	1250	338
NA	Unknown_213	NA	NA	NA	2011	3259	2159	2774	2200	2340	3766	1768	2580	3536	5156	2047	3343	1747
NA	Unknown_214	NA	NA	NA	254	1381	187	362	241	206	513	160	263	259	266	219	310	188
NA	Unknown_215	NA	NA	NA	811	1381	1044	1273	1494	1034	1358	1993	586	1385	957	563	802	379
NA	Unknown_216	NA	NA	NA	229	184	135	167	173	127	255	196	78	140	139	95	71	79
NA	Unknown_217	NA	NA	NA	435	376	327	362	270	173	249	356	202	255	403	222	377	219
NA	Unknown_218	NA	NA	NA	125	49	102	369	252	192	182	84	211	44	68	40	223	169
NA	Unknown_219	NA	NA	NA	99	191	102	144	131	110	171	98	75	128	117	54	119	85
NA	Unknown_220	NA	NA	NA	859	1322	759	1097	474	856	939	657	372	373	602	379	342	197
NA	Unknown_221	NA	NA	NA	161	227	147	60	111	42	123	77	76	83	85	55	21	44
NA	Unknown_222	NA	NA	NA	622	930	530	560	327	719	755	221	168	401	260	102	185	147
NA	Unknown_223	NA	NA	NA	22	41	15	21	21	18	33	28	15	30	24	13	31	11
NA	Unknown_224	NA	NA	NA	222	373	205	233	163	307	284	155	95	180	172	75	81	49
NA	Unknown_225	NA	NA	NA	52	65	19	183	17	27	12	36	44	46	62	61	43	39
NA	Unknown_226	NA	NA	NA	236	349	208	263	78	323	295	88	55	239	68	43	61	85
NA	Unknown_227	NA	NA	NA	113	169	92	145	136	124	220	176	38	54	126	53	178	49
NA	Unknown_228	NA	NA	NA	1	9	6	1	11	20	10	13	3	14	17	7	27	10
NA	Unknown_229	NA	NA	NA	38	15	23	36	37	67	19	186	128	164	218	154	269	131
NA	Unknown_230	NA	NA	NA	58	100	13	72	13	19	41	44	27	26	34	10	40	22
NA	Unknown_231	NA	NA	NA	77	101	61	66	49	62	97	117	77	149	152	63	110	43
NA	Unknown_233	NA	NA	NA	353	223	415	852	858	837	560	887	846	1195	565	960	1030	1096
NA	Unknown_234	NA	NA	NA	52	46	57	109	15	101	100	143	84	141	95	69	164	35
NA	Unknown_235	NA	NA	NA	1126	1611	1224	1234	626	947	997	182	156	287	80	419	127	230
NA	Unknown_236	NA	NA	NA	378	477	310	416	302	449	674	77	414	316	398	523	340	191
NA	Unknown_237	NA	NA	NA	361	250	82	326	305	199	441	437	209	264	156	352	526	128
NA	Unknown_238	NA	NA	NA	2456	3480	1994	2499	2393	2395	3375	1300	1186	1871	1478	523	1644	1221
NA	Unknown_241	NA	NA	NA	3215	3052	3339	2161	3414	3845	2695	186	3092	1961	4312	3381	1655	528
NA	Unknown_242	NA	NA	NA	188	260	190	217	176	154	195	61	36	85	69	23	48	45
NA	Unknown_243	NA	NA	NA	45	63	34	53	61	33	85	65	26	43	98	24	80	45
NA	Unknown_244	NA	NA	NA	163	168	162	181	232	151	239	18	23	78	37	79	24	40
NA	Unknown_245	NA	NA	NA	87	240	79	139	152	131	245	345	138	378	200	110	160	86
NA	Unknown_246	NA	NA	NA	104	228	105	141	215	154	238	155	92	185	119	89	251	64
NA	Unknown_247	NA	NA	NA	5	8	2	10	4	13	6	4	5	11	5	3	9	4
NA	Unknown_248	NA	NA	NA	2177	1455	1382	1171	1063	2276	1828	496	486	1002	807	491	790	672
NA	Unknown_249	NA	NA	NA	138	146	54	78	95	126	188	98	70	84	127	38	67	51
NA	Unknown_250	NA	NA	NA	56	23	37	33	48	63	22	66	17	140	63	29	17	148
NA	Unknown_251	NA	NA	NA	11	20	9	4	8	15	12	6	8	18	12	8	9	5
NA	Unknown_252	NA	NA	NA	744	649	611	635	172	620	682	256	133	312	259	121	107	69
NA	Unknown_253	NA	NA	NA	1803	2499	2055	2296	1565	1233	2027	541	61	821	117	112	53	490
NA	Unknown_254	NA	NA	NA	208	317	176	190	205	252	370	654	566	1010	912	537	748	383
NA	Unknown_255	NA	NA	NA	59	141	70	80	112	75	50	61	18	57	64	36	26	30
NA	Unknown_256	NA	NA	NA	166	249	152	206	178	248	425	114	83	169	126	130	105	117
NA	Unknown_257	NA	NA	NA	2	18	1	1	14	4	27	10	10	19	3	10	17	11
NA	Unknown_258	NA	NA	NA	17	31	12	16	20	21	20	36	17	25	31	18	23	10
NA	Unknown_259	NA	NA	NA	12	20	8	13	14	16	26	28	12	36	26	10	17	20
NA	Unknown_260	NA	NA	NA	47	57	37	56	43	48	100	100	63	88	92	77	124	68
NA	Unknown_261	NA	NA	NA	36	68	42	115	72	83	125	176	95	162	154	132	220	115
NA	Unknown_262	NA	NA	NA	222	115	173	120	126	139	204	174	84	76	166	72	162	133
NA	Unknown_263	NA	NA	NA	39	56	12	22	40	38	43	105	66	108	197	49	77	25
NA	Unknown_264	NA	NA	NA	209	230	102	169	133	121	311	121	68	174	177	120	54	85
NA	Unknown_265	NA	NA	NA	132	120	82	131	34	168	102	69	52	35	205	50	44	10
NA	Unknown_266	NA	NA	NA	203	200	156	216	129	187	253	232	149	242	246	124	160	113
NA	Unknown_267	NA	NA	NA	29	36	22	28	21	24	38	12	10	27	15	8	12	9
NA	Unknown_269	NA	NA	NA	386	190	173	175	118	161	292	97	79	48	116	69	48	40
NA	Unknown_270	NA	NA	NA	1726	1982	804	1881	1519	1192	2203	1281	635	771	1946	567	878	353
NA	Unknown_271	NA	NA	NA	152	168	137	92	67	80	139	100	61	108	105	80	43	56
NA	Unknown_273	NA	NA	NA	20	28	18	19	8	16	20	6	2	9	4	3	3	1
NA	Unknown_274	NA	NA	NA	312	635	326	282	60	455	503	220	133	174	237	174	181	200
NA	Unknown_275	NA	NA	NA	16	17	9	16	16	25	32	45	22	12	26	12	25	3
NA	Unknown_276	NA	NA	NA	38	20	31	37	24	40	28	4	5	13	3	4	4	10
NA	Unknown_277	NA	NA	NA	92	100	86	36	50	110	85	98	59	75	183	72	62	31
NA	Unknown_278	NA	NA	NA	9386	12017	8044	11316	8372	11313	9077	7572	9186	8360	8236	7571	6391	6828
NA	Unknown_279	NA	NA	NA	489	172	261	425	280	352	552	226	268	105	312	647	712	77
NA	Unknown_280	NA	NA	NA	48	84	40	52	42	14	48	91	53	64	96	48	55	31
NA	Unknown_281	NA	NA	NA	367	353	289	255	175	224	390	443	349	323	710	322	404	183
