# Supplementary material for: Cardiac disruption of SDHAF4-mediated mitochondrial complex II assembly promotes dilated cardiomyopathy
Source: Nat Commun. 2022 Jul 8;13:3947. doi: 10.1038/s41467-022-31548-1 (PMC9270418; doi:10.1038/s41467-022-31548-1)
Supplement: Supplementary file 7 — Source Data [file 41467_2022_31548_MOESM7_ESM.xlsx]

## Sheet: Figure 1
		Time (d)
Figure 1a		Sham				MI_3d					MI_14d					MI_28d
	Sdhaf1	1.46496	0.901787	0.633255		0.74787	0.688181	0.889372	0.79601		0.707528	0.539935	0.289344	0.476603		0.528824	0.646561	0.737574	0.835585	0.824081
	Sdhaf2	1.00691	0.986185	1.00691		0.528484	0.913788	1.591	1.51564		1.10185	1.18094	0.806603	0.63725		1.04967	0.795498	1.6701	2.2037	1.33786
	Sdhaf3	1.34867	1.04358	0.607746		0.473534	0.551541	0.480145	0.779997		0.717744	0.908489	0.660459	0.651366		1.19876	0.801926	0.470263	0.314589	0.779997
	Sdhaf4	1.30092	0.834819	0.864259		0.241406	0.287082	0.301355	0.39764		0.489552	0.628304	0.692332	0.528339		0.543192	0.645968	0.46961	0.429144	0.506816
		Time (h)
Figure 1c		Sham				MI_3d				MI_14d				MI_28d
	SDHAF1	0.832041	1.00531	1.16265		1.11402	1.05897	1.07584		1.15105	0.798956	1.03699		0.910909	1.00142	0.827991
	SDHAF2	0.956479	0.895823	1.1477		0.804446	1.02474	1.15894		1.19716	0.990225	1.25165		1.35141	1.19085	1.11416
	SDHAF3	0.800707	1.14719	1.05211		0.886947	1.2186	1.235		0.99968	1.195	1.20276		1.21749	0.996004	0.837407
	SDHAF4	0.831408	1.17674	0.991851		0.606977	0.5315	0.507427		0.614486	0.545647	0.648726		0.467244	0.635655	0.567584
Figure 1h		Control										DCM											MCD
	SDHAF4	8.5484	8.85486	8.5446	8.8267	8.89316	8.79299	8.61822	8.86252	8.70676		8.60998	8.5375	8.49235	8.91591	8.62315	8.39649	8.54451	8.50921	8.71411	8.17385		8.53587	8.44562	8.05

## Sheet: Figure 2
Figure 2a	Time	WT	Male	Female		Figure 2c		Sdhaf4 fl/fl									Sdhaf4 fl/-, Ckmm									Sdhaf4 fl/fl, Ckmm
	38	0	1	0			Male	44.1283	49.6612	39.8274	37.6763	46.1082	35.3379	69.7336	51.3104		55.0092	65.6659	48.3358	37.3938	59.7953	48.1665	55.5523	65.0755		71.0623	122.077	119.587	102.33	132.198	119.7	80.1962	102.46
	42	0	1	0			Female	38.1573	39.8274	85.4916	41.0235						48.1281	34.4831	54.2014	71.7196						110.947	125.769	147.317	104.171
	43	0	0	1
	45	0	1	0		Figure 2d		Sdhaf4 fl/fl									Sdhaf4 fl/-, Ckmm									Sdhaf4 fl/fl, Ckmm
	45	0	1	0			Male	55.1603	62.0765	49.7843	47.0954	57.6353	44.1724	87.167	64.1381		68.7615	82.0824	60.4198	46.7422	74.7442	60.2081	69.4404	81.3443		88.8279	152.596	149.483	127.912	165.248	149.625	100.245	128.075
	46	0	1	0			Female	47.6967	49.7843	106.864	51.2794						60.1602	43.1039	67.7518	89.6495						138.684	157.212	184.146	130.214
	46	0	1	0
	46	0	1	0
	46	0	0	1		Figure 2e		Sdhaf4 fl/fl									Sdhaf4 fl/-, Ckmm									Sdhaf4 fl/fl, Ckmm
	47	0	1	0			Male	66.1132	56.0352	56.1442	81.4776	30.0853	64.2201	48.4084	48.9357		44.0034	58.5698	51.7107	50.2641	50.9543	53.46	61.2332	59.4462		16.8268	14.4664	10.9893	16.0644	4.40383	14.6549	15.2959	9.59001
	50	0	0	1			Female	60.5137	53.1763	32.7383	80.1039						62.396	61.0156	53.4202	68.6911						18.9085	5.61601	18.3278	12.6177
	56	0	1	0
	56	0	1	0				Sdhaf4 fl/fl									Sdhaf4 fl/-, Ckmm									Sdhaf4 fl/fl, Ckmm
	60	0	1	1		Figure 2f	Male	35.1649	28.4314	28.5714	47.8261	13.7615	33.7079	23.8938	24.0384		21.1538	30.2752	25.8928	25	25.2427	26.5958	32.1101	30.5263		7.43802	6.4935	4.90798	7.23684	1.92307	6.6265	6.84931	4.2683
	60	0	1	1			Female	31.0345	26.6667	15	47.1264						32.6531	31.5217	26.7327	37.2341						8.64198	2.46915	8.33334	5.59439
	60	0	1	0
	60	0	1	0
	61	0	1	0		Figure 2g
	61	0	1	0				Sdhaf4 fl/fl, Mer-CreMer				Sdhaf4 fl/fl, Mer-CreMer, Tamoxifen 8 W
	62	0	0	1			Heart	108.014	75.3318	116.655		6.5857	3.8823	4.086
	68	0	1	0			TA	96.8891	104.48	98.6308		84.4887	93.7435	93.5875
	68	0	1	0			Liver	95.7262	97.356	106.918		56.9359	143.1	91.2713
	70	0	1	1			spleen	122.782	78.629	98.5887		96.7742	82.8629	60.4839
	70	0	0	1			FAT	76.6141	105.047	118.339		90.0076	104.313	101.274
	74	0	0	1			BAT	97.0336	90.7383	112.228		113.172	104.187	86.7894
	81	0	1	0			Brain	105.933	86.0626	108.005		117.269	97.5213	101.544
	88	0		1			Lung	93.5079	109.775	96.7171		101.752	102.527	94.0059
	90	0		1
						Figure 2h	Time	WT	Male	Female
							128	0	1	0
							132	0	1	0
							133	0	0	1
							135	0	1	1
							137	0	1	0
							137	0	1	1
							138	0	1	1
							138	0	1	0
							138	0	0	1
							148	0	1	0
							150	0	0	1
							157	0	1	1
							161	0	1	0
							170	0	1	1
							174	0	1	1
							182	0	1	0
							185	0	1	1
							190	0	1	1
							197	0	1	0
							201	0	0	1
							206	0	1	0
							206	0	1	0
							207	0	1	1
							200	0	0	1
							201	0	0	1
							219	0	1	0
							219	0	1	1
							220	0		1
							237	0		1

## Sheet: Figure 3
Fig.3a
	Week	WT							KO
	0	2	2.1	1.9	1.8	1.9	1.8		1.7	2	2.1	1.8	1.9	2
	1	4.1	5	5	4.9	4.6	4.8		4.2	4.5	4.6	4.9	4.1	4.4
	2	7.3	8.1	8.1	7.8	7.5	7.7		7.3	8	8	8.9	7.4	7.9
	3	10.7	11.4	10.5	11.9	10.2	10.9		10.9	11.1	12.1	9.8	10.1	10
	4	12.3	12.3	12.7	12.9	12.5	12.1		12.4	12.1	12.5	12.8	12.1	12.2
	5	14.5	14.7	14.1	14.1	14.5	15		14.5	14.8	14.5	14.8	15	14.5
	6	17.8	18.3	18.9	17	17.9	18.1		18.7	17.7	17.9	17.8	18.1	17.9
Fig.3b
	Week	WT						KO
	0	0.0096	0.0091	0.008	0.0091	0.0092	0.008		0.0086	0.0099	0.0088	0.0089	0.0089	0.0091
	1	0.028	0.0285	0.0288	0.0276	0.0281	0.0277		0.0271	0.0221	0.0285	0.0263	0.0271	0.0251
	2	0.0471	0.0545	0.0517	0.0493	0.0512	0.0517		0.0515	0.0531	0.0556	0.0576	0.052	0.0545
	3	0.0609	0.0635	0.0539	0.0629	0.0665	0.0672		0.0852	0.075	0.0756	0.073	0.071	0.0693
	4	0.066	0.0596	0.0596	0.0544	0.067	0.0598		0.0858	0.0871	0.0846	0.0962	0.0807	0.0793
	5	0.0823	0.0771	0.0729	0.0698	0.0808	0.072		0.0874	0.0994	0.0802	0.0894	0.0996	0.102
	6	0.0796	0.0906	0.0813	0.0807	0.0801	0.0791		0.1215	0.1298	0.1224	0.1439	0.1288	0.1292
Fig.3e		WT						Sdhaf4 ckmm KO
	Anp	0.744957	1.20474	0.932846	1.12097	0.886698	1.10978		9.83006	9.84149	11.16	22.0204	7.56683	8.90039
	Bnp	0.853276	0.834391	0.884261	1.55509	0.797663	1.07532		8.66342	9.62259	8.55728	9.07541	13.7963	12.9711
	Myh6	0.943039	0.925646	0.934899	1.12884	0.919257	1.14832		0.950555	0.972415	0.942645	0.919897	0.899126	0.909646
	Myh7	0.942442	0.912501	0.954562	1.14177	0.886337	1.16239		21.2602	16.2244	11.7119	23.7755	27.3144	37.7248
	Acta1	0.9489	0.943896	1.44643	1.09473	0.910033	0.656013		14.2119	10.4441	5.69242	9.0288	10.396	8.9731
	Acta2	0.939378	0.60829	0.524352	1.1342	1.32798	1.4658		0.859585	0.426943	0.302073	0.23057	0.74611	0.682902
	Cola1a	0.962385	0.941727	0.964724	1.09725	0.947963	1.08595		1.03035	1.74625	1.02247	1.165	1.70142	1.83356
	Col3a1	0.933345	0.909372	0.946967	1.14966	0.875045	1.18562		0.887577	0.795496	0.554123	0.932801	0.916455	0.899564
Fig.3f
		WT						Sdhaf4 fl/fl, Mer-CreMer, Tamoxifen 8 W
	Anp	0.894937	1.15657	1.16462	1.02091	0.999902	0.763055		14.0243	5.53989	8.28131	9.51272	5.09774	12.8159
	Bnp	0.866663	0.935327	0.647765	1.80693	1.37892	0.364387		8.24513	4.20919	4.5113	8.13162	5.4776	3.95463
	Myh6	1.03832	0.765381	1.14413	1.93757	0.613124	0.501475		0.63916	0.347299	0.471147	0.51916	0.51916	0.421689
	Myh7	0.16895	1.12091	1.84634	0.213849	1.20136	1.4486		2.35327	0.885561	1.38	1.62976	1.03144	1.23513
	Acta1	0.557379	2.16855	1.50184	0.180083	1.21145	0.380701		19.1163	9.62463	13.2391	14.1893	12.9666	10.3872
	Acta2	1.40012	0.787608	0.719741	1.73574	0.976404	0.38039		0.962961	0.436953	0.419153	0.537952	0.545462	0.433935
	Cola1a	1.34497	0.991426	0.696201	1.45153	0.984577	0.531292		1.72617	0.851204	1.22059	1.49234	0.94447	0.816529
	Col3a1	0.976112	0.792849	0.798364	2.25811	0.70962	0.464941		3.14949	1.03177	0.70962	1.69951	0.923458	0.855665

## Sheet: Figure 4
Fig.4c
	Wild type							CKMM-Crefl/fl
SDHAF4	1.0512	0.947392	1.00141	1.07252	0.833687	1.09938		0.377842	0.13398	0.214188	0.37602	0.27496	0.18863
SDHA	1.2175	0.888839	0.893662	1.0681	1.04611	0.885792		0.30928	0.317499	0.194325	0.50524	0.342609	0.22023
SDHB	1.09934	1.10698	0.893682	1.16606	1.01511	0.718831		0.46564	0.553491	0.30944	0.2834	0.4662	0.49711
SDHC	1.16129	0.98646	0.840066	1.03753	1.11973	0.842737		0.6198	0.874013	0.501988	0.848599	0.738675	0.7898
SDHD	1.26129	0.98646	0.740066	1.03753	1.11973	0.842737		0.98	0.874013	0.7988	0.848599	0.938675	0.7898
Fig.4d
	Wild type							CKMM-Crefl/fl
SDHA	1.0512	0.947392	1.00141	1.07252	0.933687	0.993788		0.877842	0.813398	0.504188	0.707602	0.727496	1.31886
SDHB	1.3175	0.788839	0.893662	1.0681	1.04611	0.885792		0.730928	1.3175	0.794325	0.50524	1.34261	1.62202
SDHC	1.09934	1.10698	0.793682	1.16606	1.01511	0.818831		0.856564	0.553491	0.530944	0.712834	0.774662	1.49711
SDHD	1.16129	1.09865	0.740066	1.03753	1.11973	0.842737		0.86198	0.874013	0.501988	0.848599	0.638675	1.3329
Fig.4i
	Wild type						CKMM-Crefl/fl
Complex Ⅰ	0.921728	1.10399	1.23331	1.08837	0.889615	0.762986		1.00071	0.833027	0.977275	1.06927	0.678451	0.706745
Complex Ⅱ	1.15214	1.28329	0.897256	0.864213	0.986341	0.816759		0.424901	0.495354	0.685897	0.59492	0.421408	0.461729
Complex Ⅲ	1.18134	0.879885	1.17166	1.12567	0.962173	0.679276		1.01004	1.02833	0.864557	0.82664	1.2803	0.830943
Complex Ⅳ	1.07785	1.21384	0.880211	0.908618	0.859762	1.05972		0.822088	1.0708	1.0164	1.0436	0.977721	0.829038
Complex Ⅴ	1.14181	0.978436	1.0375	0.695116	1.0737	1.07344		0.708946	1.21251	1.14	0.897396	0.930872	1.03389
Fig.4j
	WT										KO
Basal Respiration	117.5	82.25	66.75	97	131	117.5	173.5	176.5	160	31		94.25	102.5	96.75	91.75	51.25	41.75	32.25	65.75	69.25	24.75
Maximal respiratory capacity	79.75	69.75	61.75	85	100	50	197.25	75	44.25	213		80.5	77.25	76.75	76.75	17	40.75	22.25	30.25	17	41.5
Uncoupled	60.5	62	67.5	90.25	82.75	96	82	63	58	64.5		72.5	47.75	45.5	66.25	66.75	28.5	13.75	52.5	51.75	50
ATP linked respiration	57	20.25	25.5	6.75	48.25	21.5	91.5	113.5	22	16.75		21.75	54.75	51.25	25.5	13.75	13.25	18.5	13.25	17.5	22.25
Basal Respiration	52	39	115	123	147	134	116	128				53	17	25	105	50	44	36	48
Maximal respiratory capacity	61	70	53	147	105	130	133	173				57	30	31	38	55	64	32	26
Uncoupled	46	91	99	106	123	99	126	144				35	32	55	60	34	37	68	35
ATP linked respiration	6	33	16	17	94	35	28	34				18	11	9	45	16	7	22	18
Fig.4k
Week	Wild type								CKMM-Crefl/fl
3	0.875657	1.0651	1.04669	1.08794	0.874734	1.04439	1.02773	0.977752		0.938054	0.879789	0.900947	0.968761	1.00846	0.996524	0.923167	0.880795
8	0.908243	1.06346	0.840515	1.02253	0.820906	1.12252	1.18503	1.0368		0.681635	0.787051	0.908471	0.763904	0.638881	0.808509	0.894221	0.812143

## Sheet: Figure 5
Fig.5b
	Wild type						CKMM-Crefl/fl
CS	0.97819	0.944504	1.02224	1.05658	0.961347	1.03714	1.03584	1.02224	1.03649	1.07536	0.957461	1.00993
ACO2	1.14336	1.01298	0.913274	1.07021	0.913274	0.946903	1.06136	0.930973	1.12094	0.979351	0.989971	0.919764
IDH2	1.05998	1.0485	1.01076	0.99216	1.01076	0.877849	0.983956	1.02717	1.0392	0.907931	0.917776	1.01677
OGDH	1.03177	1.02059	0.983851	0.96575	0.983851	1.0142	0.957764	0.999823	1.01154	0.99024	1.05306	0.989707
SCS	1.02269	1.01161	1.02797	0.957256	0.975198	1.00528	0.94934	0.991029	1.00264	1.0343	1.0438	0.981003
FH1	1.01378	1.00279	1.01901	1.00122	0.966696	0.996513	0.941064	0.930078	0.941587	0.972973	1.0347	0.97245
MDH2	1.05687	0.994123	1.0102	0.992567	0.958341	0.9879	0.93293	0.92204	0.933449	0.964564	0.870182	0.964045
CS	0.941304	1.12715	0.979402	1.02122	1.0017	0.929224	0.817717	0.815859	0.713644	0.749884	0.780548	0.75453
ACO2	1.1367	0.890923	1.04732	0.951435	1.04453	0.929092	0.424515	0.391001	0.618154	0.527851	0.422653	0.525058
IDH2	0.983488	0.978426	1.05074	0.970471	1.01241	1.00446	0.835965	0.804869	0.663131	0.819332	0.867784	0.699289
OGDH	1.23351	0.713627	0.929809	1.00387	1.08017	1.03902	0.439845	0.364294	0.386735	0.3239	0.149607	0.274529
SCS	1.10317	0.910204	0.948627	1.05365	1.12793	0.856411	0.426071	0.407286	0.223709	0.369717	0.17077	0.313363
FH1	1.32599	0.988535	0.707953	1.35416	0.901327	0.722037	0.266498	0.073666	0.034125	0.108333	0.19879	0.0715
MDH2	1.2892	0.858079	0.80389	1.32969	0.800913	0.918222	0.269154	0.080985	0.129813	0.119095	0.218539	0.078603
Fig.5c
α-Ketoglutarate
Wild type				CKMM-Crefl/fl
1.00604	1.13131	0.862655	1	0.698497	1.0748	1.6888	1.15403
Citrate
Wild type				CKMM-Crefl/fl
1.22893	0.968081	0.802987	1	0.455847	0.441229	0.512821	0.469966
Fumarate
Wild type				CKMM-Crefl/fl
1.0207	0.962099	1.0172	1	0.536487	0.759963	0.656466	0.444
Glucose-6-phosphate
Wild type				CKMM-Crefl/fl
0.983887	0.938539	1.07757	1.07757	1.2652	1.78088	1.12366	1.12366
Isocitrate
Wild type				CKMM-Crefl/fl
0.994748	0.98156	1.02369	1.29475	0.785142	0.845189	0.60346	0.7
Malate
Wild type				CKMM-Crefl/fl
0.981597	0.976409	1.04199	1	0.838802	0.905102	0.746398	0.830101
Pyruvate
Wild type				CKMM-Crefl/fl
1.12421	0.948036	0.927757	0.948036	0.717101	0.825437	0.70087	0.70087
Succinate
Wild type				CKMM-Crefl/fl
0.856344	1.26335	0.88031	1	1.28297	1.70268	1.39643	1.46069

## Sheet: Figure 6
Fig.6b			Fig.6c				Fig.6g			Fig.6h				Fig.6m
WT	KO		WT	KO			WT	KO		WT	KO				WT								KO
0.125	0.168831		150	154			0.077465	0.303279		90	244			PGC-1	1.45705	1.08152	0.616877	0.629839	1.14318	0.69885	1.10424	1.26844	0.237016	0.25053	0.262985	0.15746	0.219616	0.300004	0.335191	0.364264
0.126667	0.092105		150	142			0.064103	0.309735		125	249			NRF1	1.34462	1.47141	0.672309	0.58935	0.845102	0.63165	1.46124	0.984318	0.593449	0.546085	0.569275	0.465611	0.577222	0.605919	0.593449	0.388826
0.154286	0.126761		175	161			0.07483	0.24498		142	226			RNF2	1.14451	1.53127	0.837827	0.626213	0.949161	0.685261	1.02436	1.20141	0.600703	0.942605	0.719329	0.515743	0.206573	0.604882	0.849523	0.508643
0.146199	0.15528		171	148			0.088	0.25		135	222			Tfam	0.883926	1.11111	0.847919	0.871757	1.19914	0.753666	0.974003	1.35848	0.633755	0.656105	0.616425	0.567227	0.571172	0.865735	0.819035	0.330334
0.150602	0.15		166	152			0.077778	0.22		124	209
Fig.6d			Fig.6e				Fig.6i			Fig.6j				Fig.6p
WT	KO			WT	KO		WT	KO			WT	KO			WT						KO
0.0992285	0.0756537		0	0	0		0.134976	0.213245		0	0	0		p-Drp1S616	1.13386	1.2378	0.897638	0.737008	0.831496	1.1622	3.11	2.13	2.24	1.79	2.01	1.87
0.232662	0.0729104		0.12	8	5		0.256108	0.164766		0.035	0	15		p-Drp1S637	1.09091	1.10083	0.942149	0.773554	0.872727	1.21983	0.6	0.55	0.65	0.432	0.618	0.4677
0.0447921	0.119631		0.24	15	16		0.242563	0.152336		0.07	9	26		LC3B-I	1.13223	0.896349	1.16054	1.14167	0.731292	0.933618	1.01	1.21	1.008	1.232	0.912	1.21
0.0939563	0.0665238		0.36	13	14		0.270639	0.0892413		0.105	14	24		LC3B-II	1.2	0.870229	1.09924	0.89771	0.806107	1.12672	1.344	1.4211	1.042	1.221	1.531	1.432
0.0871839	0.250107		0.48	15	12		0.213373	0.183455		0.14	15	13
0.0556794	0.0978568		0.6	13	10		0.244192	0.174625		0.175	15	8		p-Drp1S616	1.19008	0.763554	0.743802	1.30917	0.872727	1.12066	2.445	2.134	2.225	1.667	1.565	1.993
0.122932	0.0171024		0.72	9	8		0.0776254	0.129318		0.21	11	4		p-Drp1S637	1.14262	1.04913	0.986806	0.874018	0.810325	1.27765	0.91	0.776	0.665	0.875	0.775	0.674
0.0442349	0.0783969		0.84	6	7		0.271625	0.165881		0.245	8	3		LC3B-I	1.11628	1.12558	0.883721	0.911628	0.818605	1.14419	1.667	1.642	1.821	1.395	2.113	2.105
0.0674668	0.103858		0.96	5	4		0.0529361	0.133991		0.28	6	1		LC3B-II	1.17073	0.858537	0.731707	0.760976	1.27805	1.2	1.998	2.331	2.105	2.113	1.565	1.667
0.0518646	0.156151		1.08	4	5		0.22919	0.128204		0.315	5	0
0.0480497	0.106515		1.2	2	2		0.0920274	0.115174		0.35	4	0
0.0933991	0.172739		1.32	1	2		0.147021	0.0928418		0.385	2	0		Fig.6k
0.0779254	0.014745		1.44	1	2		0.102529	0.0581226		0.42	1	0		WT	KO
0.0499357	0.0235319		1.56	0	2		0.175868	0.0586798		0.455	0	0		0.770356	0.325752
0.0104158	0.029147		1.68	0	0		0.0665667	0.052679		0.49	1	0		1.53885	0.796556
0.0304329	0.118646		1.8	0	0		0.0762966	0.094342		0.525	0	0		0.770356	0.579085
0.0414059	0.0938705		1.92	0	0		0.229576	0.0317617		0.56	0	0		0.559359	0.61858
0.026961	0.0174025		2.04	0	0		0.230347	0.0827261		0.595	0	0		0.651505	0.67448
0.0216031	0.0309044		2.16	0	0		0.110373	0.0795971		0.63	0	0		0.822908	0.514716
0.06018	0.107887		2.28	0	0		0.120146	0.162923		0.665	0	0		1.38916	0.561574
0.0977711	0.0819974		2.4	0	0		0.257908	0.0685812						0.729061	0.660096
0.0793399	0.0894556						0.244964	0.109559						1.32512	0.285713
0.068667	0.0413202						0.0914702	0.0819974						1.38916	0.616404
0.0509644	0.0803258						0.24102	0.0421774						0.729061	0.572413
0.00252893	0.120317						0.486841	0.0297471						1.32512	0.517239
0.016288	0.17321						0.428247	0.0798114
0.121003	0.131033						0.0774539	0.0556794
0.0231033	0.0504929						0.146635	0.0908701
0.132362	0.0286755						0.271153	0.0347193
0.101843	0.0277325						0.108015	0.0960137
0.160866	0.12216						0.359623	0.0860694
0.162495	0.153879						0.117745	0.026961
0.0888984	0.048907						0.173039	0.0485641
0.0546935	0.127561						0.133348	0.0832833
0.0787398	0.228418						0.182083	0.0831547
0.0533219	0.0573939						0.0892413	0.0160737
0.0719674	0.116374						0.188727	0.0528075
0.0576511	0.0769824						0.0833691	0.0842263
0.152122	0.055808						0.232876	0.136477
0.126447	0.0639949						0.178268	0.0547793
0.112988	0.0567081						0.249078	0.0228033
0.0684526	0.0831976						0.162152	0.136219
0.0333476	0.0576082						0.290999	0.0576082
0.154994	0.103558						0.560223	0.0621946
0.12709	0.0617231						0.347192	0.06018
0.21033	0.0426918						0.262923	0.044835
0.0494214	0.163909						0.192628	0.12246
0.031976	0.0377625						0.224389	0.0434633
0.289113	0.0456065						0.636562	0.045135
0.0694385	0.0796828						0.186327	0.0765538
0.159108	0.0317617						0.083712	0.0389198
0.137848	0.0287612						0.1018	0.0975568
0.0700386	0.0453922						0.512516	0.0586798
0.104158	0.109944						0.201843	0.0641234
0.0901843	0.0605229						0.167295	0.0987998
0.0192456	0.0366052						0.219031	0.0789541
0.115131	0.0747107						0.197471	0.0216031
0.0256751	0.1976						0.155722	0.105444
0.1021	0.0134162						0.123832	0.1027
0.0976854	0.254351						0.315817	0.0507072
0.0618517	0.0361766						0.140677	0.0308616
0.0414059	0.138191						0.191384	0.0206601
0.269096	0.177925						0.206987	0.0692242
0.021946	0.167295						0.238405	0.0519074
0.141706	0.0101157						0.287998	0.0598371
0.0247321	0.0895842						0.126918	0.0594942
0.0166738	0.0192456						0.117317	0.0685384
0.071796	0.0426918						0.18997	0.0997857
0.041706	0.0513073						0.223318	0.0399057
0.00522932	0.218217						0.146807	0.0838834
0.242263	0.033862						0.361037	0.0636948
0.125332	0.0317617						0.222417	0.0891556
0.023189	0.172868						0.302786	0.0871839
0.108873	0.0462923						0.257051	0.127175
0.131847	0.131419						0.0872696	0.0381054
0.0559366	0.0377197						0.130819	0.044835
0.0674239	0.0530219						0.291985	0.105358
0.0384483	0.0800686						0.0771539	0.0635234
0.246421	0.0366052						0.46048	0.0987141
0.101843	0.0861552						0.146935	0.0799828
0.0684955	0.0430776						0.0892842	0.0861123
0.104586	0.0648093						0.145907	0.0662666
0.121603	0.0456922						0.11976	0.0942135
0.213073	0.0287612						0.171839	0.0505358
0.103643	0.0607801						0.244406	0.0848693
0.0706815	0.0976854						0.142349	0.0804972
0.22769	0.0802829						0.608573	0.0892842
0.224646	0.194728						0.26258	0.0104586
0.142563	0.0954136						0.152636	0.0141877
0.275311	0.0234033						0.550236	0.0760823
0.0540506	0.0234033						0.534548	0.044192
0.0626661	0.0685384						0.187227	0.0471067
0.142177	0.0695242						0.307801	0.223661
0.175011	0.0503215						0.404201	0.0784398
0.0999143	0.139477						0.140463	0.116374
0.0926704	0.0581226						0.137377	0.0502786
0.0459066	0.136862						0.103215	0.0656665
0.2033	0.0350193						0.0948135	0.102786
0.147321	0.101457						0.0373339	0.0494214
0.124732	0.0545221						0.0425632	0.0486069
0.170424	0.094042						0.0372053	0.074925
0.254479	0.113202						0.0912988	0.107415
0.232105	0.101157						0.0752679	0.129361
0.0543078	0.12829						0.0421774	0.0619374
0.145306	0.110587						0.145006	0.052679
0.180026	0.0618517						0.203772	0.034162
0.149507	0.0254608						0.0911273	0.0873553
0.141234	0.051736						0.110287	0.200514
0.0511787	0.0153451						0.652079	0.0857694
0.0875268	0.0987141						0.386069	0.15255
0.135405	0.0677668						0.157137	0.130261
0.027261	0.0152593						0.264252	0.0411059
0.103643	0.0275611						0.526189	0.064252
0.032619	0.0403772						0.0988856	0.0656237
0.013159	0.0187741						0.136734	0.0728676
0.145264	0.0619374						0.178354	0.0732533
0.041363	0.0883841						0.191685	0.0972996
0.057694	0.0505787						0.172868	0.0621089
0.0471067	0.163352						0.105529	0.038234
0.162237	0.0303901						0.259623	0.0222032
0.167553	0.0804972						0.116974	0.0899271
0.0280326	0.27964						0.251007	0.0701243
0.14102	0.144192						0.177325	0.0649807
0.0368624	0.0563223						0.17814	0.105186
0.16811	0.178397						0.338363	0.0206172
0.113631	0.140934						0.28847	0.0854693
0.112387	0.184569						0.0466781	0.146078
0.0226747	0.0311187						0.0885984	0.0148735
0.0309473	0.284741						0.137548	0.0300043
0.110544	0.104415						0.157951	0.0275182
0.125761	0.109559						0.0657522	0.0402915
0.136948	0.0709816						0.180454	0.072096
0.0491642	0.0855979						0.0993571	0.0505787
0.0618517	0.0508787						0.0856837	0.0416202
0.127304	0.0320617						0.0911273	0.0640377
0.236691	0.0284612						0.0367767	0.110459
0.054865	0.0162452						0.351307	0.0729104
0.0455636	0.10793						0.149679	0.0260609
0.0907844	0.211316						0.193142	0.0925418
0.0525932	0.0600514						0.106429	0.0462495
0	0.224818						0.0815688	0.0303043
0.0896699	0.246292						0.0423918	0.0449636
0.0971282	0.0946421						0.033862	0.0259323
0.260094	0.0875268						0.160437	0.0525932
0.0208316	0.0598371						0.189498	0.0678954
0.205787	0.228075						0.225504	0.033219
0.0259751	0.0612087						0.321132	0.0780969
0.0159451	0.144149						0.395542	0.151136
0.0195028	0.0875268						0.239306	0.104501
0.0972568	0.0534934						0.0538791	0.129061
0.116117	0.0508787						0.105186	0.118688
0.1985	0.0244321						0.170724	0.103472
0.212988	0.124561						0.18727	0.030733
0.214702	0.11796						0.0894556	0.032619
0.182255	0.0765109						0.102743	0.0995714
0.301114	0.125461						0.107072	0.0950707
0.133562	0.10733						0.0972139	0.0632662
0.172053	0.0782683						0.0953708	0.135362
0.148736	0.337677						0.077754	0.131719
0.0333048	0.0919417						0.140034	0.0891556
0.0498071	0.0588513						0.334376	0.127775
0.147278	0.163352						0.206044	0.0658808
0.144449	0.25988						0.0850836	0.128504
0.0785684	0.0568367						0.0772825	0.185769
0.0289327	0.184269						0.285426	0.132019
0.126275	0.0879983						0.40883	0.0982426
0.11676	0.0244321						0.235791	0.0800686
0.221174	0.0458637						0.277711	0.0666524
0.0922417	0.0186027						0.272568	0.0816545
0.159451	0.0236177						0.0571367	0.0560652
0.0668238	0.115131						0.142606	0.0742392
0.0374196	0.276854						0.222203	0.0697814
0.0603086	0.0603943						0.0393913	0.228676
0.0894128	0.321003						0.521989	0.146978
0.132833	0.171539						0.122975	0.120617
0.105658	0.241663						0.212902	0.111444
0.0817831	0.0336048						0.291084	0.0632233
0.28997	0.210973						0.415945	0.172482
0.0361337	0.13279						0.139177	0.0915559
0.031033	0.0812259						0.193399	0.0939563
0.0330047	0.175954						0.117145	0.0738963
0.0344621	0.037934						0.259923	0.0478783
0.101372	0.0922846						0.492499	0.220531
0.11976	0.228161						0.316845	0.115431
0.0712816	0.247321						0.282726	0.192413
0.100857	0.132362						0.160694	0.112173
0.122375	0.0729533						0.289884	0.104243
0.133605	0.0603515						0.122932	0.077754
0.0856837	0.0920703						0.167938	0.155294
0.0705101	0.133862						0.164552	0.0908701
0.162623	0.13219						0.124432	0.0554222
0.133219	0.069267						0.0847407	0.110373
0.123189	0.273125						0.0992285	0.143721
0.0785255	0.02979						0.173596	0.0930562
0.0437205	0.0612945						0.322417	0.0504072
0.0188598	0.0475354						0.142263	0.046378
0.073039	0.164123						0.0924561	0.263309
0.172182	0.221474						0.0831976	0.051093
0.0773682	0.238148						0.217574	0.133776
0.0627518	0.254265						0.273853	0.0825546
0.0925847	0.0124732						0.066138	0.0814402
0.0209601	0.0512645						0.198285	0.109644
0.111359	0.274968						0.253708	0.153322
0.0702529	0.0496785						0.148435	0.0556794
0.0553365	0.0339906						0.315602	0.117145
0.201929	0.059237						0.104243	0.0992285
0.0752679	0.152165						0.2997	0.0438063
0.18114	0.129576						0.134591	0.0765538
0.0519074	0.298328						0.0915988	0.160694
0.0850407	0.0610801						0.093742	0.0825118
0.0386627	0.142306						0.0363909	0.080883
0.0882555	0.180626						0.0313759	0.162066
0.068324	0.184569						0.118946	0.0223746
0.178911	0.163009						0.216974	0.0220317
0.0934848	0.221389						0.202486	0.0593656
0.0427775	0.0743249						0.0546078	0.13892
0.139306	0.0264895						0.139348	0.116588
0.084955	0.0243035						0.244706	0.186927
0.0708101	0.097171						0.125589	0.0471925
0.0725675	0.0984569						0.0828118	0.057051
0.196871	0.228204						0.0425632	0.089027
0.0925847	0.0791256						0.21796	0.077111
0.221646	0.0922417						0.163481	0.0708958
0.180669	0.0856837						0.157351	0.0264466
0.0314188	0.0314188						0.17321	0.0786541
0.122075	0.0381054						0.164209	0.0433776
0.0762966	0.0495499						0.138791	0.0431204
0.0563652	0.418217						0.124389	0.0516502
0.0772825	0.0867553						0.0415345	0.0736391
0.0574796	0.0479211						0.0783112	0.0870553
0.104544	0.101029						0.324046	0.101286
0.0612516	0.107715						0.156194	0.0688813
0.171239	0.0916845						0.187527	0.0763823
0.0563652	0.242992						0.195071	0.0629233
0.0900129	0.0393056						0.6024	0.151565
0.184869	0.219546						0.0916845	0.134333
0.100514	0.269524						0.296485	0.0897128
0.110287	0.202658						0.35658	0.0623232
0.112302	0.22186						0.0915131	0.254522
0.113116	0.340549						0.28937	0.12709
0.171667	0.0976425						0.0563223	0.0668667
0.0372482	0.203901						0.370939	0.16871
0.12186	0.0614659						0.0628376	0.0360909
0.0211316	0.136391						0.0781826	0.071153
0.115131	0.17904						0.291084	0.112087
0.0631804	0.0825546						0.18907	0.0248607
0.147921	0.247064						0.130776	0.0734676
0.105915	0.0259751						0.0936134	0.0989713
0.112087	0.233562						0.258594	0.0311187
0.214788	0.128718						0.300214	0.0358337
0.0342478	0.126232						0.058294	0.107715
0.0275182	0.0294471						0.116202	0.0359194
0.121474	0.243163						0.169739	0.0103301
0.120703	0.111616						0.0466781	0.0842263
0.0717102	0.066781						0.0556365	0.196828
0.0992285	0.0723961						0.206644	0.0174025
0.121089	0.183069						0.200086	0.175997
0.0889841	0.0235319						0.165495	0.129018
0.0872268	0.0590227						0.139306	0.157865
0.0239177	0.136905						0.0657951	0.245821
0.0808401	0.0327047						0.175954	0.0664809
0.0975568	0.0231462						0.03009	0.107158
0.0629233	0.176039						0.0738963	0.0171024
0.0609087	0.108101						0.255551	0.0290613
0.0742392	0.0747535						0.153322	0.0429061
0.078054	0.0969996						0.0845692	0.296571
0.141277	0.1979						0.243978	0.111016
0.0421774	0.0776682						0.12829	0.106344
0.0356194	0.149464						0.139734	0.0381054
0.155594	0.128547						0.16691	0.0945992
0.0283755	0.181312						0.112345	0.0455208
0.0329619	0.0606087						0.255722	0.0271324
0.1009	0.132447						0.0470639	0.106044
0.119288	0.236562						0.0750107	0.166738
0.192027	0.135877						0.069267	0.239606
0.0903558	0.151479						0.163095	0.0773682
0.0731676	0.0335619						0.160566	0.0753536
0.0532362	0.0502358						0.242649	0.12679
0.037291	0.0850407						0.164166	0.150922
0.0645521	0.399357						0.119589	0.00728676
0.0156022	0.0996571						0.0976854	0.0336477
0.13952	0.104458						0.43039	0.11093
0.027904	0.337334						0.0770253	0.0241749
0.0411487	0.2021						0.106858	0.158637
0.149593	0.0912988						0.166309	0.0229747
0.0238748	0.286455						0.0977711	0.0335619
0.133733	0.253065						0.216417	0.0951136
0.144321	0.107458						0.194514	0.0506644
0.0510073	0.0351907						0.145521	0.0547364
0.14895	0.184655						0.150579	0.0735534
0.0684098	0.136734						0.114874	0.10703
0.0876554	0.0579083						0.0578226	0.0614659
0.10703	0.0963138						0.161252	0.0781397
0.103386	0.0410201						0.123661	0.0302186
0.133605	0.108873						0.114445	0.0142735
0.202143	0.129404						0.325589	0.163009
0.0425204	0.126147						0.24012	0.129619
0.238277	0.363909						0.122203	0.175268
0.11213	0.0559366						0.214102	0.0137591
0.0719674	0.0658808						0.166095	0.0158594
0.126618	0.147192						0.125118	0.0209601
0.207072	0.0527218						0.18174	0.100643
0.253879	0.101329						0.131204	0.126104
0.0477068	0.33099						0.0863266	0.11676
0.112902	0.0418345						0.155422	0.146121
0.0473639	0.0833691						0.106129	0.055165
0.157565	0.0945564						0.467038	0.143335
0.0802829	0.0705101						0.246335	0.0216888
0.160652	0.119974						0.194685	0.0679811
0.259837	0.105701						0.0592799	0.0518217
0.196828	0.110887						0.347964	0.0314616
0.0689241	0.0789113						0.245992	0.0493785
0.230647	0.141149						0.262452	0.154051
0.312302	0.269567						0.065195	0.118088
0.0885984	0.118731						0.324303	0.317231
0.0894985	0.159066						0.343721	0.0295756
0.0305615	0.177968						0.169181	0.203601
0.208315	0.137805						0.127475	0.0462066
0.107801	0.0656237						0.113631	0.0353622
0.100557	0.0965281						0.211787	0.0816545
0.0993571	0.073039						0.14012	0.237205
0.0259323	0.237377						0.0416631	0.050793
0.036348	0.334976						0.153836	0.0534076
0.0075868	0.0740677						0.152422	0.0123446
0.0686241	0.282469						0.306987	0.0822546
0.0155594	0.0721389						0.139563	0.0419631
0.180454	0.114702						0.32126	0.0666524
0.0604372	0.176811						0.359923	0.068967
0.0822117	0.0779254						0.2	0.258808
0.0788255	0.220531						0.280111	0.16811
0.108616	0.0827261						0.184312	0.138277
0.0589799	0.0776254						0.332576	0.0867553
0.0274753	0.116974						0.3979	0.101629
0.0574796	0.144021						0.0371196	0.0488213
0.0110159	0.0802829						0.374796	0.0580369
0.15345	0.271539						0.0891985	0.125375
0.0186455	0.0746249						0.108315	0.043892
0.0418345	0.0285898						0.182983	0.12126
0.121903	0.146635						0.17021	0.0903129
0.117831	0.0891985						0.206215	0.0619803
0.0242606	0.0434205						0.113888	0.0484784
0.0207887	0.020703						0.350064	0.137548
0.0186027	0.0593656						0.173639	0.230647
0.0137162	0.0377197						0.295971	0.0830262
0.184741	0.0387484						0.203686	0.0570081
0.0469781	0.0413202						0.152422	0.166695
0.0675096	0.0953708						0.109044	0.0820403
0.0825975	0.284912						0.470724	0.0978997
0.0640377	0.112559						0.115045	0.166738
0.0788684	0.0433348						0.17904	0.162709
0.0357908	0.0405486						0.134076	0.128718
0.0803686	0.0129447						0.0882555	0.110287
0.15345	0.0284183						0.145607	0.0722246
0.0989284	0.0160737						0.21916	0.246164
0.0547364	0.0144021						0.154179	0.104201
0.0795114	0.0384483						0.264809	0.153751
0.0326618	0.0753108						0.198371	0.13099
0.122932	0.140077							0.0729961
0.0568796	0.10673							0.290913
0.0446635	0.0979854							0.135577
0.2024	0.0583369							0.0406344
0.120874	0.0764252							0.0900557
0.185384	0.0988427							0.108101
0.0321046	0.193399							0.133776
0.1015	0.138748							0.0795542
0.120531	0.0272182							0.0135448
0.069267	0.0528504							0.0991427
0.122546	0.166095							0.0160737
0.0215602	0.0732533							0.0317188
0.175482	0.0573939							0.0381912
0.133948	0.0622803							0.153236
0.0953708	0.130647							0.084655
0.102272	0.024132							0.102443
0.177411	0.0822546							0.026318
0.249036	0.0184741							0.148478
0.12156	0.187913							0.269353
0.0908701	0.038877							0.0935705
0.045135	0.218003							0.085898
0.0301329	0.24775							0.228761
0.184655	0.173768							0.0606515
0.270253	0.11303							0.215817
0.252165	0.0260609							0.063952
0.42769	0.0571367							0.100343
0.0441492	0.0495071							0.0353193
0.134333	0.265581							0.119803
0.164166	0.0272182							0.08997
0.130947	0.0594942							0.197085
0.155508	0.124175							0.0974711
0.189027	0.24342							0.0600086
0.18144	0.252336							0.238363
0.108444	0.0938705							0.185555
0.168024	0.0365624							0.0359623
0.0909559	0.138963							0.0220317
0.198071	0.135148							0.142092
0.0948564	0.163009							0.110416
0.157394	0.0866267							0.222503
0.0717531	0.0588084							0.106815
0.123018	0.0515217							0.210716
0.0954565	0.253322							0.141877
0.0965281	0.212302							0.0675954
0.139348	0.212859							0.17814
0.00604372	0.00587227							0.0425204
0.0228033	0.204929							0.196485
0.0152165	0.231633							0.0562795
0.240506	0.116931							0.114831
0.0701672	0.0229319							0.0765109
0.0986712	0.0781826							0.0498928
0.198757	0.0261895							0.0204886
0.0597085	0.0581655							0.0573082
0.073039	0.122375							0.209601
0.0806258	0.103943							0.251822
0.0753536	0.187827							0.123703
0.110201	0.0634805							0.198671
0.0944706	0.0459494							0.116545
0.0927132	0.017874							0.116288
0.2009	0.0314188							0.142992
0.261723	0.0418345							0.0432062
0.077754	0.0440206							0.016931
0.117017	0.0231033							0.0933991
0.0877411	0.0540077							0.0898414
0.173125	0.0493356							0.0755251
0.130819	0.0314616							0.101886
0.0079297	0.0606944							0.194728
0.0186884	0.00801543							0.0627947
0.101329	0.0951565							0.0961423
0.121732	0.0296185							0.211102
0.112645	0.213973							0.0434205
0.0824261	0.021303							0.0493356
0.021003	0.18174							0.0823403
0.0519503	0.140677							0.0738534
0.0763823	0.0110587							0.0937848
0.0694813	0.0342906							0.112173
0.0854693	0.0459494							0.0428204
0.123661	0.0158165							0.223746
0.112473	0.0264038							0.158808
0.0729961	0.131247							0.0495499
0.0219031	0.197257							0.1003
0.0227604	0.0334762							0.106258
0.117831	0.109087							0.100514
0.0761252	0.0306472							0.155808
0.0398628	0.0160737							0.0769396
0.0206601	0.0751393							0.143721
0.0757822	0.0588513							0.208273
0.0463352	0.0615088							0.0790399
0.081826	0.140334							0.22649
0.027261	0.139649							0.145178
0.0435491	0.0405058							0.341877
0.0252036	0.0710673							0.0153879
0.0217317	0.227261							0.234891
0.103515	0.00574368							0.148264
0.0402915	0.112902							0.0648093
0.0344192	0.0299186							0.179897
0.0103729	0.0382769							0.0553793
0.0152165	0.270081							0.153836
0.036991	0.0312473							0.144321
0.0395628	0.0564938							0.0776254
0.029147	0.130347							0.153408
0.0348478	0.126575							0.101243
0.0367338	0.0953708							0.188513
0.0477925	0.132919							0.125889
0.137462	0.0323618							0.0332619
0.078354	0.058637							0.0587227
0.0720531	0.0756537							0.0449207
0.0340334	0.0992713							0.0944278
0.0248607	0.0992285							0.109816
0.0111016	0.105615							0.232147
0.0158594	0.0406344							0.0719674
0.0244749	0.11766							0.0659237
0.103772	0.0668667							0.0859408
0.236734	0.0816117							0.136262
0.0487355	0.237462							0.0892842
0.0227604	0.150793							0.0384912
0.0279468	0.0955851							0.0405915
0.163866	0.154565							0.156451
0.157651	0.083069							0.0170596
0.0828118	0.271496							0.0421346
0.136948	0.0558937							0.0645092
0.191513	0.119974							0.421903
0.139091	0.0723103							0.154051
0.156922	0.0507501							0.0900129
0.116374	0.0393913							0.0943849
0.0583798	0.287227							0.361809
0.187012	0.193228							0.0888127
0.0927132	0.0755251							0.031033
0.0802829	0.0944706							0.281312
0.0676811	0.121346							0.135877
0.107544	0.067381							0.103601
0.0264895	0.0479211							0.0642949
0.0927132	0.0970853							0.166738
0.211487	0.0957565							0.189113
0.172525	0.210502							0.326147
0.019117	0.0696099							0.0493785
0.127304	0.0643378							0.236605
0.24342	0.0989713							0.222117
0.277968	0.169953							0.0729104
0.046721	0.0557223							0.0453065
0.167424	0.135319							0.0378054
0.0546935	0.0404629							0.0320189
0.0609944	0.15345							0.0445349
0.0463352	0.0852979							0.103043
0.100729	0.174068							0.149421
0.0123018	0.00827261							0.259194
0.0884698	0.0252893							0.107887
0.100514	0.31273							0.0769396
0.015045	0.0965281							0.0733391
0.0860694	0.168238							0.0384912
0.046721	0.0284183							0.0305187
0.0454779	0.0282469							0.0108015
0.16138	0.181012							0.121732
0.1009	0.2015							0.205358
0.0819117	0.183112							0.0690956
0.263952	0.0706815							0.0605658
0.0623232	0.114959							0.100171
0.152979	0.118431							0.0908701
0.0673382	0.0127732							0.14222
0.0378483	0.0859408							0.0583369
0.0533219	0.0547364							0.124646
0.103129	0.255036							0.116159
0.0879554	0.0416202							0.096871
0.0544364	0.0761252							0.0883841
0.107587	0.0373339							0.0967853
0.0522503	0.0315045							0.264509
0.104372	0.0190313							0.0965281
0.285084	0.0355765							0.263095
0.0561509	0.180669							0.010973
0.0850836	0.0754822							0.00852979
0.00810116	0.0594942							0.0876554
0.0829404	0.0204029							0.208358
0.137634	0.037291							0.0651093
0.0468067	0.145521							0.0653665
0.0915559	0.153751							0.182812
0.0624946	0.0240892							0.177754
0.137162	0.146207							0.0481355
0.194299	0.0374625							0.0594514
0.145864	0.0396057							0.0783112
0.188213	0.128418							0.0569653
0.328333	0.0133305							0.0693099
0.0394771	0.0317617							0.160266
0.0969996	0.00814402							0.280283
0.244664	0.0268324							0.441106
0.0266609	0.174496							0.219631
0.0437205	0.0144021							0.115174
0.0309044	0.428633							0.0776682
0.0624518	0.0270039							0.304672
0.0483069	0.150964							0.0124303
0.0240892	0.0557223							0.067081
0.0206172	0.110673							0.0363052
0.0390913	0.00865838							0.0197171
0.0984141	0.135919							0.166781
0.0640377	0.0471496							0.397171
0.107587	0.0235319							0.161209
0.11796	0.160009							0.163052
0.0823832	0.0286327							0.199143
0.241663	0.0803686							0.0585512
0.0990999	0.118517							0.356708
0.0760394	0.185298							0.0985426
0.0886841	0.336048							0.0738534
0.216845	0.0912988							0.0719674
0.299743	0.114188							0.109216
0.014102	0.184483							0.0323618
0.0850836	0.107072							0.028204
0.0643806	0.0893699							0.00994428
0.287998	0.125075							0.125932
0.0541792	0.0339477							0.152765
0.0279897	0.0189456							0.369953
0.165967	0.0603086							0.0621089
0.182255	0.129104							0.0141449
0.0870982	0.366395							0.147707
0.123789	0.0408058							0.00805829
0.187955	0.0468067							0.068967
0.0963138	0.11033							0.0345478
0.16318	0.0853836							0.27111
0.108273	0.0638234							0.06991
0.103729	0.122546							0.0615945
0.102658	0.0743678							0.0568796
0.207844	0.161037							0.0260609
0.140377	0.0635234							0.100386
0.230476	0.0962709							0.195842
0.0302615	0.0378911							0.0518217
0.026961	0.0334334							0.0543078
0.0611659	0.0554222							0.107715
0.0964423	0.099057							0.103043
0.0294042	0.0624089							0.0125161
0.0910416	0.185941							0.0228033
0.210759	0.180883							0.104929
0.166138	0.207887							0.0264466
0.025375	0.0261466							0.0772396
0.192585	0.0262323							0.329318
0.0377625	0.0132447							0.147793
0.0543078	0.0167595							0.185598
0.0151307	0.0220746							0.0277754
0.0477925	0.0594942							0.0612945
0.0933562	0.114659							0.0261895
0.0515217	0.0481783							0.0305187
0.181826	0.173853							0.0378054
0.00484355	0.0207887							0.0494214
0.026318	0.0899271							0.0365195
0.0284612	0.0572225							0.113931
0.0298328	0.164509							0.128933
0.0259323	0.0179597							0.115002
0.0155165	0.19207							0.046078
0.0160737	0.203815							0.0589799
0.0712816	0.0453922							0.0629661
0.0625375	0.0916845							0.0801114
0.0354908	0.160009							0.0294899
0.0188598	0.140849							0.0180883
0.0321903	0.212688							0.0284612
0.0236605	0.18054							0.0345478
0.0457351	0.0625375							0.0280326
0.00934419	0.0352765							0.0586798
0.00870124	0.0744535							0.0593656
0.0687098	0.0409344							0.0267038
0.154436	0.0291899							0.0565367
0.0531505	0.106901							0.0384912
0.1033	0.119331							0.0587655
0.0420489	0.0777111							0.105358
0.00874411	0.247578							0.120531
0.0331762	0.121346							0.141234
0.0129876	0.0331333							0.0813973
0.187613	0.0850836							0.0436777
0.125075	0.376125							0.0359194
0.0848264	0.0786112							0.0633519
0.0378911	0.119931							0.229833
0.0465924	0.0753965							0.0210459
0.137891	0.109258							0.168024
0.102015	0.0507072							0.109601
0.118988	0.042006							0.159666
0.180369	0.05988							0.024775
0.0782255	0.0933991							0.00771539
0.0346335	0.152636							0.0204886
0.0528933	0.207415							0.19207
0.0588941	0.0344621							0.0701672
0.259623	0.16138							0.0459923
0.183283	0.16721							0.0138877
0.0328333	0.0439777							0.0866267
0.0811402	0.0553365							0.178611
0.0364766	0.0405058							0.0544364
0.0876125	0.0898843							0.0339048
0.134634	0.0315902							0.0902272
0.143163	0.0770682							0.137677
0.131762	0.0687955							0.215645
0.0498928	0.228804							0.0491642
0.0649379	0.0702958							0.0273468
0.0174882	0.0776682							0.136134
0.084655	0.123789							0.374496
0.0162452	0.143206							0.0079297
0.0397342	0.127261							0.296185
0.0975139	0.0283755							0.075225
0.0572225	0.0456494							0.0429061
0.116159	0.0663523							0.0223318
0.115388	0.0742392							0.036691
0.253536	0.0473211							0.0413202
0.0317617	0.045135							0.224089
0.0767252	0.0701243							0.0499357
0.0339906	0.131419							0.151093
0.0264895	0.176468							0.112087
0.0720103	0.160051							0.0435491
0.0144878	0.149421							0.0726961
0.0807544	0.172267							0.175054
0.0228033	0.21183							0.0436348
0.0139306	0.0585084							0.0405058
0.212816	0.163523							0.0229747
0.068324	0.189627							0.14895
0.175654	0.0205744							0.147064
0.128847	0.0503215							0.0491642
0.0393056	0.0644664							0.019117
0.0816117	0.170896							0.0504072
0.0213459	0.294642							0.0191599
0.0352765	0.234333							0.0965709
0.096871	0.0444921							0.145778
0.0286755	0.144321							0.00454351
0.0357051	0.0345049							0.0336477
0.024132	0.226532							0.095628
0.123575	0.0748393							0.0153451
0.0445778	0.084312							0.0276039
0.0222889	0.0575225							0.0455636
0.0498071	0.098757							0.0870124
0.0626661	0.156837							0.0584226
0.0744106	0.0681526							0.0315902
0.0920274	0.235705							0.0975568
0.0665238	0.0487355							0.0618517
0.0809258	0.134076							0.0340334
0.0607801	0.147664							0.00428633
0.0922846	0.271453							0.0283326
0.0751822	0.119074							0.03982
0.121132	0.151522							0.176982
0.0472782	0.192199							0.0450922
0.1024	0.0410201							0.0793828
0.103772	0.0127732							0.0537077
0.0653236	0.434762							0.0893699
0.0229747	0.193185							0.128761
0.105958	0.193528							0.0793399
0.0617231	0.144921							0.0304758
0.0856408	0.272953							0.0285898
0.319331	0.042006							0.155294
0.116331	0.154779							0.0895414
0.0590227	0.0914702							0.182812
0.122718	0.1015							0.0724818
0.149893	0.0239606							0.0726532
0.100986	0.0729104							0.0702529
0.0672096	0.201414							0.0909987
0.0423918	0.243249							0.106601
0.0186455	0.317402							0.0273468
0.056751	0.106258							0.0736391
0.0459066	0.102443							0.036048
0.0156451	0.179597							0.0374196
0.151522	0.128247							0.0459066
0.0769824	0.0805829							0.012216
0.0888984	0.346464							0.132276
0.146421	0.0696099							0.119117
0.016931	0.268624							0.0937848
0.0666952	0.193485							0.0894985
0.086841	0.0667381							0.0903558
0.144706	0.0555508							0.041706
0.0906129	0.0358766							0.0165452
0.242092	0.150964							0.0904844
0.0318045	0.154393							0.0162452
0.0394771	0.254179							0.0905701
0.117703	0.126232							0.0171453
0.0210459	0.179126
0.13832	0.11003
0.0367338	0.185984
0.0351907	0.0875268
0.0691813	0.271324
0.0437205	0.123489
0.11033	0.0705101
0.154179	0.112087
0.0699957	0.150622
0.07964	0.162709
0.0788255	0.1006
0.106472	0.121732
0.0739391	0.037291
0.07021	0.0862409
0.036348	0.140634
0.0883841	0.233133
0.161123	0.0196742
0.109216	0.071153
0.0604372	0.0826404
0.113459	0.188813
0.0710244	0.190827
0.158165	0.124303
0.0556365	0.153879
0.0480926	0.265924
0.0603515	0.0304329
0.175954	0.0173168
0.0665238	0.154179
0.122846	0.0789541
0.263823	0.0636091
0.0273468	0.0895414
0.170339	0.0902272
0.0776254	0.0598371
0.0503643	0.192585
0.0705101	0.0662237
0.0984141	0.062709
0.0209601	0.118817
0.0916417	0.0574368
0.123446	0.0870982
0.0351907
0.071796
0.0871839
0.0391342
0.107887
0.0662237
0.0861552
0.0200172
0.0228461
0.0762537
0.182683
0.0870553
0.13069
0.019117
0.0209601
0.120617
0.0979426
0.0560223
0.105744
0.180069
0.170081
0.0659237
0.164295
0.0376768
0.166781
0.133862
0.0508787
0.113502
0.138363
0.186798
0.106815
0.0624946
0.118688
0.0745821
0.062066
0.0779683
0.119503
0.0980283
0.15225
0.163352
0.120274
0.0753536
0.0778397
0.0132019
0.0321475
0.0153022
0.122417
0.140463
0.172825
0.0259323
0.20883
0.115216
0.0824689
0.15658
0.0621517
0.0750964
0.133648
0.0813116
0.0553365
0.097171
0.127561
0.0432062
0.278225
0.18757
0.0840549

## Sheet: Figure 7
	Fig.7b
	Sdhaf4 fl/fl			Sdhaf4 fl/fl, Ckmm-Cre			Fumarate			Mdivi-1
	150	143	139	229	271	259	175	130	145	109	121	123
	Fig.7c							Fig.7d
	Sdhaf4 fl/fl	Sdhaf4 fl/fl, Ckmm-Cre	Fumarate	Mdivi-1					Sdhaf4 fl/fl								Sdhaf4 fl/fl, Ckmm-Cre								Fumarate								Mdivi-1
	0.10134	0.131522	0.344207	0.0964796				Anp	1.56938	1.0354	0.619936	0.285229	1.75344	1.7293	0.514125	0.493182	125.382	85.0472	198.115	96.0067	104.478	95.0221	127.574	135.505	25.6376	20.3957	20.9691	56.452	38.0597	19.7009	28.6446	32.908	26.822	19.838	19.3839	19.838	12.2966	19.0298	11.4732	21.7085
	0.0697457	0.10411	0.149665	0.145935				Bnp	1.85475	1.7547	0.476722	0.295498	1.54888	1.35775	0.403662	0.308047	10.787	9.07075	9.39062	5.31924	9.39062	9.92606	13.3727	11.402	8.65463	17.5879	6.068	5.10256	8.47719	8.787	7.95147	5.35624	6.32568	5.82081	4.53537	3.38985	6.068	5.74068	7.57487	4.8947
	0.151304	0.0511506	0.241058	0.0598547				Myh6	1.16987	1.00441	1.15376	0.821509	1.36259	0.917861	0.695609	0.87439	0.523532	0.347804	0.388597	0.372768	0.261766	0.388597	0.462123	0.475115	0.516324	0.20255	0.452612	0.443298	0.580895	0.240874	0.475115	0.399522	0.42524	0.258162	0.362574	0.315639	0.315639	0.322271	0.527173	0.449486
	0.0632459	0.0924102	0.15283	0.18352				Myh7	2.30076	0.470449	0.947443	0.463973	2.36544	0.463973	0.451285	0.536672	117.957	131.791	190.297	202.547	113.939	180.032	16.4739	50.9889	23.1873	107.957	51.3884	44.6972	107.055	90.0161	21.2901	26.2112	16.2471	24.4559	14.0462	9.13947	55.7968	15.5853	70.1374	39.4543
	0.226984	0.0701978	0.0397336	0.140226				Acta1	1.18485	1.71083	0.734431	0.481197	1.60737	1.45872	0.56829	0.254317	23.7966	8.42513	28.3669	10.821	11.2596	27.2335	8.662	12.2732	13.6867	7.86093	13.7704	24.0974	15.0814	25.482	43.1925	32.7033	26.2972	23.5918	2.61118	7.59316	9.74525	3.64192	4.73939	7.69915
	0.179564	0.0520549	0.152717	0.0902059				Acta2	0.493564	1.70682	1.01488	0.908343	0.669571	1.90701	0.525335	0.774485	0.142725	0.199065	0.21935	0.120017	0.166236	0.240034	0.228665	0.148786	0.225517	0.161691	0.160574	0.114333	0.23347	0.203247	0.174501	0.125984	0.314539	0.208961	0.187026	0.161691	0.238376	0.155104	0.188327	0.187026
	0.0496811	0.100719	0.472959	0.147178				Col1a1	0.823318	0.784324	1.31907	1.43348	0.945744	0.840618	0.697141	1.1563	0.800804	2.65649	3.52964	1.24792	1.01362	2.44447	4.22667	1.18881	0.985906	2.28077	1.94467	1.1563	0.985906	1.64664	2.12804	1.26534	7.10839	1.76482	2.53067	1.56865	5.34994	1.76482	2.49583	2.12804
	0.080541	0.104619	0.0652806	0.0937102				Col1a3	0.641221	1.04891	1.10106	1.61205	0.840252	1.0859	0.405815	1.26479	0.496166	3.24652	3.91468	0.757278	0.619379	2.86571	4.9895	0.938803	0.27718	1.58985	1.64592	0.965196	0.327347	1.6689	1.60091	0.81163	4.62321	1.1558	1.86464	1.50409	4.65537	1.27358	1.78868	1.28244
	0.0313121	0.17996	0.139717	0.309956
	0.165434	0.158821	0.407509	0.259201
	0.108292	0.150626	0.188381	0.293961
	0.114057	0.219524	0.51631	0.123779				Fig.7e
	0.093145	0.180638	0.411013	0.254849					"Sdhaf4 fl/fl "								Sdhaf4 fl/fl, Ckmm-Cre								Fumarate								Mdivi-1
	0.127227	0.108236	0.266096	0.37648					48.724	57.3658	53.1763	66.5336	53.0831	55.0756			8.76282	8.95119	6.82675	14.4664	10.9893	16.0644	4.40383	14.6549	17.8839	14.0834	18.1282	21.0934	25.0389	14.5633	22.999	15.9991	27.0245	34.2341	17.0815	20.3243	10.072	23.4931	21.1726	46.1561
	0.172612	0.138474	0.726508	0.22461
	0.171199	0.105862	0.525693	0.142543				Fig.7f
	0.24168	0.110327	0.163117	0.304982					"Sdhaf4 fl/fl "								Sdhaf4 fl/fl, Ckmm-Cre								Fumarate								Mdivi-1
	0.161986	0.086306	0.50851	0.0389988					61.7759	61.4259	63.7167	35.3849	60.138	84.6835			145.699	115.254	122.077	119.587	102.33	132.198	119.7	102.46	118.299	126.763	95.7991	57.7744	114.621	120.993	75.14	90.2428	53.814	75.2209	90.4201	88.312	107.402	105.162	121.719	51.3911
	0.0605329	0.164586	0.0785628	0.14017
	0.148478	0.145087	0.144691	0.327138				Fig.7g
	0.0546548	0.148478	0.247445	0.389253					"Sdhaf4 fl/fl "								Sdhaf4 fl/fl, Ckmm-Cre								Fumarate								Mdivi-1
	0.0618329	0.268753	0.310464	0.612225					32.5812	28.2162	23.433	10.0134	31.6805	27.3847			114.597	151.286	129.391	105.832	125.603	100.75	121.875	125.603	58.4317	127.489	112.814	60.9574	157.57	66.1822	73.0395	127.489	44.484	54.7513	107.555	94.1815	83.2518	64.8543	112.814	30.7936
	0.366702	0.165038	0.0730238	0.16713
	0.331038	0.170916	0.130392	0.226419				Fig.7h
	0.12847	0.11044	0.171312	0.575769					"Sdhaf4 fl/fl "								Sdhaf4 fl/fl, Ckmm-Cre								Fumarate								Mdivi-1
	0.0961405	0.0950101	0.143165	0.0320468					24.1379	29.661	26.6667	35.2941	26.8908	28.0702			3.87097	4	7.43802	6.4935	4.90798	7.23684	1.92307	6.6265	8.18713	10.4	6.32911	8.06452	5	7.08661	11.5108	6.58682	12.2807	16.1538	10.687	9.27151	7.78442	5.6962	9.7561	22.5225
	0.31069	0.167864	0.176116	0.120218
	0.165264	0.118127	0.159726	0.108292
	0.159499	0.131918	0.239136	0.390497				Fig.7i
	0.0333468	0.0618329	0.437465	0.271692					"Sdhaf4 fl/fl "								Sdhaf4 fl/fl, Ckmm-Cre								Fumarate								Mdivi-1
	0.144578	0.277344	0.0933145	0.448373					32.5812	28.2162	23.433	10.0134	31.6805	27.3847			114.597	151.286	129.391	105.832	125.603	100.75	121.875	125.603	58.4317	127.489	112.814	60.9574	157.57	66.1822	73.0395	127.489	44.484	54.7513	107.555	94.1815	83.2518	64.8543	112.814	30.7936
	0.222406	0.116262	0.577747	0.986896
	0.285652	0.155543	0.345902	0.0200646				Fig.7j
	0.362463	0.0367945	0.352063	0.0475898					"Sdhaf4 fl/fl "								Sdhaf4 fl/fl, Ckmm-Cre								Fumarate								Mdivi-1
	0.212289	0.0856278	0.185386	0.0081954					63.5408	66.1822	50.0451	29.9206	67.5246	60.9574			125.603	166.159	143.115	123.731	141.11	120.033	127.489	147.171	75.8844	78.7875	131.306	74.4546	177.231	135.183	97.4365	149.221	60.9574	83.2518	121.875	118.206	92.5761	131.306	84.7692	57.1905
	0.126492	0.167638	1.09004	0.0500767
	0.249875	0.105297	0.351159	0.0157126				Fig.7k
	0.189964	0.114736	0.141752	0.120444				Time	WT	KO	KO+FU	KO+Mdi
	0.0684457	0.142261	0.116205	0.0365119				35	0	1
	0.0751716	0.0676544	0.0635285	0.0436334				35	0	1
	0.305491	0.084893	0.427235	0.225628				36	0	1
	0.161591	0.12067	0.0596286	0.45069				37	0	1
	0.0898668	0.0865886	0.482172	0.114001				37	0	1
	0.146613	0.178038	0.330699	0.0258862				38	0	1
	0.149213	0.125927	0.448034	0.450012				38	0	1
	0.26214	0.150626	0.153169	0.125587				38	0	1
	0.072176	0.163343	0.238797	0.238119				38	0	1
	0.185442	0.145709	0.102414	0.209011				39	0	1
	0.184481	0.175777	0.368284	0.391231				39	0	1
	0.258862	0.144974	0.30453	0.141243				40	0	1
	0.18889	0.0727978	0.0838192	0.278587				40	0	1
	0.217602	0.153169	0.154752	0.337085				41	0	1
	0.188833	0.0283165	0.592556	0.520549				41	0	1
	0.046629	0.0440856	0.278135	0.237441				41	0	1
	0.173742	0.0773194	0.573395	0.228284				42	0	1		1
	0.279378	0.236706	0.278304	0.100266				43	0	1
	0.0671458	0.118975	0.084667	0.367663				43	0	1
	0.063472	0.117562	0.108858	0.101962				44	0	1
	0.192846	0.143448	0.396827	0.258636				44	0	1
	0.189512	0.214493	0.243149	0.364102				45	0	1
	0.0327251	0.0960275	0.106597	0.207259				45	0	1
	0.168486	0.18109	0.203529	0.572774				46	0	1
	0.266435	0.139096	0.194316	0.0762455				46	0	1
	0.11824	0.124853	0.144635	0.279661				46	0	1
	0.0266774	0.199007	0.207315	0.0984013				46	0	1
	0.0440291	0.0894712	0.31086	0.30843				47	0	1
	0.189116	0.227041	0.122761	0.169221				47	0	1
	0.172895	0.109366	0.20042	0.244392				47	0	1
	0.210311	0.186403	0.123383	0.140961				48	0	1	1
	0.119822	0.122196	0.530723	0.2735				48	0	1	1
	0.181034	0.0544288	0.212515	0.219467				49	0	1	1
	0.112249	0.0385466	0.111062	0.232015				50	0	1		1
	0.127057	0.1322	0.247162	0.265531				51	0	1	1
	0.0875495	0.0977231	0.286048	0.164078				52	0	1
	0.177077	0.0586678	0.0545983	0.124401				53	0	1		1
	0.207824	0.225684	0.149326	0.300969				53	0	1		1
	0.102414	0.0622285	0.0997013	0.278757				55	0	1
	0.336916	0.0272992	0.192111	0.0221558				56	0	1	1
	0.272766	0.183916	0.205676	0.202568				56	0	1
	0.179451	0.0387162	0.288309	0.164869				57	0	1	1
	0.049342	0.115753	0.21455	0.269713				57	0	1		1
	0.271466	0.0506984	0.199685	0.25451				58	0	1		1
	0.245636	0.0459508	0.0496246	0.193355				59	0	1
	0.0814453	0.137004	0.227663	0.114396				59	0	1	1
	0.0645458	0.0825757	0.225289	0.231845				59	0	1
	0.181316	0.0699152	0.305943	0.0701978				60	0	1		1
	0.064998	0.0916189	0.541179	0.23241				60	0	1
	0.469399	0.175099	0.222124	0.210707				60	0	1
	0.141243	0.309504	0.160517	0.0587243				60	0	1
	0.206241	0.109592	0.127453	0.153395				61	0	1
	0.152661	0.136383	0.430287	0.425426				61	0	1
	0.208898	0.194203	0.363311	0.153056				62	0	1
	0.258183	0.0718934	0.295769	0.26327				63	0	1
	0.132483	0.0959144	0.283165	0.348954				64	0	1
	0.275592	0.0834235	0.10134	0.164699				65	0		1
	0.145652	0.128131	0.160178	0.288422				66	0	1
	0.185894	0.164925	0.215963	0.435826				67	0
	0.0557287	0.0646589	0.310634	0.367267				68	0		1
	0.247727	0.086193	0.312386	0.308769				68	0
	0.321938	0.177586	0.158934	0.0529027				69	0
	0.0319903	0.194598	0.195164	0.206411				70	0	1
	0.125192	0.0597416	0.447525	0.387445				70	0	1
	0.120218	0.132652	0.170577	0.144804				74	0	1
	0.0738716	0.12474	0.0724021	0.208276				78	0		1
	0.0473072	0.127	0.103262	0.0387727				79	0		1	1
	0.209915	0.100719	0.817731	0.555761				79	0		1
	0.140735	0.129374	0.0674849	0.221784				81	0	1	1
	0.348785	0.0561809	0.0930319	0.678466				85	0		1	1
	0.310295	0.134009	0.568252	0.322503				86	0			1
	0.07065	0.0823496	0.791223	0.154808				97	0		1
	0.167695	0.0939928	0.239871	0.0171821				102	0		1
	0.115979	0.0807671	0.116375	0.0308599				106	0			1
	0.108405	0.219637	0.126661	0.016956				108	0		1	1
	0.0907711	0.134178	0.146613	0.0180864				110	0		1	1
	0.113662	0.117562	0.118975	0.0508115				115	0			1
	0.0577069	0.0820105	0.282035	0.0215906				119	0			1
	0.163738	0.0166734	0.170069	0.0964796				120	0			1
	0.146443	0.209972	0.0486637	0.232693				124	0			1
	0.266831	0.124966	0.194146	0.0413726				126	0
	0.110327	0.161195	0.308543	0.0726847				128	0
	0.111062	0.0674284	0.278983	0.0513767				133	0
	0.0899798	0.113549	0.543609	0.194655
	0.0952362	0.0681631	0.122366	0.163004
	0.0997578	0.102075	0.0370771	0.253662
	0.0898668	0.114396	0.31069	0.0955188
	0.272652	0.0882277	0.17216	0.219241
	0.249423	0.0831974	0.260218	0.290965
	0.128018	0.163286	0.0617198	0.073476
	0.0731934	0.181599	0.269544	0.0144126
	0.161704	0.0704804	0.229245	0.167921
	0.117505	0.0956884	0.221332	0.11044
	0.199176	0.106484	0.254792	0.358619
	0.145482	0.203302	0.304304	0.728995
	0.0530158	0.0702544	0.0827453	0.442834
	0.0642632	0.184651	0.186064	0.184425
	0.102019	0.111853	0.50365	0.131296
	0.114114	0.0802584	0.0225515	0.189625
	0.248801	0.111966	0.0343642	0.26847
	0.185951	0.111966	0.0773759	0.168543
	0.147517	0.139944	0.0729108	0.264796
	0.108405	0.137061	0.254227	0.208163
	0.0689544	0.25807	0.133387	0.169956
	0.189172	0.0698587	0.113492	0.310182
	0.240606	0.0999274	0.230602	0.537562
	0.0785063	0.0882277	0.0432378	0.283561
	0.132031	0.132426	0.165151	0.397053
	0.0757933	0.139661	0.0954623	0.162947
	0.188099	0.156391	0.131861	0.16323
	0.099023	0.157352	0.0950101	0.123044
	0.0566896	0.158991	0.152661	0.0391684
	0.0912233	0.0642067	0.0725152	0.021195
	0.220032	0.0805975	0.0982318	0.093258
	0.0605894	0.0836496	0.0779976	0.0781106
	0.144465	0.133274	0.0626242	0.0771498
	0.151417	0.0712152	0.108349	0.0828583
	0.168769	0.120557	0.0709891	0.0447073
	0.169503	0.149665	0.0415987	0.0669762
	0.161025	0.0691805	0.278135	0.109875
	0.119709	0.202002	0.110157	0.127848
	0.220654	0.176173	0.0610416	0.104732
	0.105579	0.0189907	0.0811062	0.0188777
	0.154469	0.165547	0.18369	0.242358
	0.102979	0.123496	0.191716	0.39191
	0.12717	0.145256	0.063472	0.195616
	0.220937	0.0358337	0.213759	0.250214
	0.181599	0.0813888	0.199233	0.145539
	0.141243	0.2865	0.157295	0.129939
	0.114396	0.0916754	0.205959	0.0364554
	0.26587	0.194429	0.0988535	0.171143
	0.23891	0.0975535	0.09891	0.144465
	0.326177	0.0470812	0.053807	0.120953
	0.522923	0.120557	0.400783	0.20562
	0.0978361	0.0864191	0.117222	0.119596
	0.162382	0.0412031	0.249366	0.0335729
	0.139548	0.0521114	0.0624546	0.160743
	0.251175	0.0876625	0.0713848	0.0698587
	0.167073	0.10541	0.0652241	0.0561809
	0.0916754	0.0715543	0.0978926	0.0475333
	0.224271	0.152661	0.0646589	0.0885103
	0.184933	0.0700283	0.0945014	0.351611
	0.156673	0.194542	0.151474	0.101906
	0.188042	0.0447638	0.150682	0.247218
	0.231789	0.0942754	0.0783367	0.160686
	0.129318	0.0736456	0.0953492	0.31329
	0.24281	0.214267	0.0879451	0.116827
	0.148535	0.325725	0.0401292	0.16566
	0.360089	0.0757933	0.0387727	0.046516
	0.223084	0.166282	0.10524	0.30176
	0.103545	0.0557287	0.115075	0.235632
	0.270053	0.114849	0.185046	0.127113
	0.0652241	0.0824627	0.0731369	0.117844
	0.21342	0.0223254	0.0102301	0.0944449
	0.17216	0.05522	0.187872	0.171877
	0.109479	0.040864	0.144013	0.107218
	0.192111	0.124118	0.172443	0.110723
	0.21455	0.174251	0.154752	0.049568
	0.148422	0.101793	0.219128	0.0461203
	0.247218	0.112588	0.0865321	0.050868
	0.223311	0.254283	0.1387	0.0596851
	0.200589	0.336294	0.073363	0.104392
	0.204885	0.189003	0.164191	0.0703674
	0.16436	0.180921	0.0636415	0.148535
	0.154921	0.0936536	0.136439	0.197255
	0.176851	0.0798062	0.123383	0.0245297
	0.0582721	0.125474	0.152774	0.120388
	0.132087	0.290513	0.181373	0.0523375
	0.162552	0.154243	0.128018	0.0444247
	0.201437	0.0430117	0.108575	0.396544
	0.137344	0.0782802	0.101284	0.293791
	0.310012	0.0982883	0.0750586	0.707913
	0.229584	0.0447073	0.134913	0.257562
	0.232523	0.176512	0.206468	0.0148082
	0.0570852	0.0278644	0.0976666	0.320864
	0.0331772	0.195898	0.0849496	0.032612
	0.172273	0.125135	0.13983	0.283843
	0.0291643	0.0761324	0.115753	0.018369
	0.0642632	0.0732499	0.277061	0.0487202
	0.168147	0.138813	0.118353	0.0743238
	0.0558983	0.0746629	0.110384	0.138531
	0.19262	0.136044	0.144522	0.10151
	0.194259	0.0316512	0.557344	0.489859
	0.104901	0.0322729	0.113323	0.239984
	0.121801	0.153452	0.0492854	0.132257
	0.0813888	0.112475	0.0880016	0.233484
	0.0811062	0.0979492	0.202624	0.162325
	0.0768672	0.157408	0.0539766	0.196859
	0.201155	0.117957	0.266322	0.146669
	0.262422	0.11304	0.353759	0.0765281
	0.0605894	0.0673153	0.0872104	0.125474
	0.163569	0.0845539	0.387784	0.276835
	0.111514	0.0824062	0.207881
	0.152039	0.0454986	0.066524
	0.143843	0.0185386	0.211102
	0.100493	0.0259992	0.126887
	0.201776	0.038151	0.146613
	0.0938797	0.0684457	0.0963666
	0.111966	0.0133952	0.158199
	0.184481	0.024021	0.15396
	0.0426161	0.0229471	0.218337
	0.074889	0.0735325	0.0765281
	0.223706	0.0687283	0.0783932
	0.233541	0.0272992	0.0872669
	0.125587	0.091732	0.0758498
	0.228171	0.116714	0.394284
	0.0185951	0.0497941	0.358337
	0.0234558	0.100323	0.433339
	0.125361	0.0357772	0.0461203
	0.21308	0.02826	0.236197
	0.25321	0.0350989	0.159556
	0.172556	0.030973	0.218902
	0.287743	0.0757933	0.10281
	0.138361	0.0357772	0.0517158
	0.128187	0.0995317	0.366363
	0.185894	0.045103	0.207146
	0.213928	0.0412596	0.196294
	0.107953	0.0096084	0.121066
	0.317021	0.0143561	0.246597
	0.090432	0.0668066	0.0768672
	0.0372467	0.0619459	0.110384
	0.158369	0.0399596	0.144352
	0.17849	0.0991361	0.139661
	0.093371	0.0321599	0.170351
	0.19522	0.0786758	0.166338
	0.186686	0.0621155	0.101058
	0.0435769	0.0388858	0.258353
	0.171651	0.121857	0.310521
	0.112644	0.0681066	0.244788
	0.215228	0.284522	0.464481
	0.0441986	0.0656762	0.04369
	0.103545	0.0389988	0.157352
	0.193072	0.0439726	0.0477029
	0.161082	0.149835	0.392644
	0.187986	0.0978926	0.325386
	0.207598	0.0245862	0.239532
	0.143165	0.155543	0.114792
	0.0889625	0.0829148	0.0283165
	0.0887929	0.0195559	0.215511
	0.137004	0.0766411	0.331603
	0.144974	0.134744	0.187081
	0.0798628	0.106258	0.171877
	0.122874	0.0415987	0.110271
	0.0750586	0.0727412	0.263214
	0.109366	0.0550505	0.0898103
	0.0250949	0.159839	0.184538
	0.129431	0.0423335	0.150739
	0.180864	0.0446508	0.0459508
	0.137513	0.0697457	0.0925798
	0.154074	0.210311	0.152152
	0.155543	0.080541	0.14893
	0.094671	0.0258296	0.132313
	0.0233993	0.0615503	0.142826
	0.0743803	0.0952927	0.25321
	0.0519419	0.166056	0.126492
		0.0583852	0.253492
		0.0820105	0.271409
		0.0284861	0.297239
		0.0342511	0.125757
		0.0382075	0.538466
		0.0911668	0.271861
		0.115923	0.797554
		0.103884	0.678862
		0.0634154	0.0586112
		0.0332338	0.0250949
		0.14113	0.273557
		0.113097	0.137457
		0.119709
		0.0316512
		0.0547114
		0.0265079
		0.0130561
		0.0591764
		0.0755107
		0.100719
		0.016843
		0.0280904
		0.0350424
		0.0262818
		0.0334598
		0.035325
		0.0375858
		0.0807671
		0.156843
		0.0144691
		0.0773194
		0.0503028
		0.0665806
		0.0387162
		0.082067
		0.111797
		0.070537
		0.0873234
		0.0675414
		0.0709326
		0.0902624
		0.0609851
		0.120218
		0.0405814
		0.0675414
		0.0286556
		0.193751
		0.115188
		0.0857408
		0.0532418
		0.0755107
		0.0853452
		0.0174082
		0.0441986
		0.104901
		0.0874364
		0.0981187
		0.0371336
		0.0942754
		0.0687848
		0.148591
		0.0788454
		0.0895277
		0.136213
		0.0830844
		0.0875495
		0.118692
		0.115866
		0.0430682
		0.0441986
		0.0284861
		0.0642632
		0.0956318
		0.0730804
		0.0550505
		0.0365119
		0.0831974
		0.048155
		0.0353815
		0.0807106
		0.0794671
		0.141752
		0.0527332
		0.0456116
		0.0340816
		0.0438595
		0.0953492
		0.0947275
		0.0965927
		0.0587243
		0.0512071
		0.052281
		0.0915624
		0.0789019
		0.0175212
		0.0466855
		0.0711587
		0.113379
		0.02696
		0.0387162
		0.0204037
		0.035325
		0.0817279
		0.0590069
		0.0432378
		0.0199516
		0.0794106
		0.0415422
		0.0908276
		0.0516028
		0.0385466
		0.0443117
		0.0237384
		0.127227
		0.0638676
		0.173969
		0.055107
		0.0630198
		0.0152039
		0.0285426
		0.035325
		0.0390553
		0.033799
		0.0850061
		0.145369
		0.0468551
		0.0824062
		0.0328946
		0.0229471
		0.0501332
		0.0539766
		0.165434
		0.0603634
		0.0983448
		0.0968188
		0.127396
		0.0457812
		0.116375
		0.195672
		0.117109
		0.0765281
		0.0171821
		0.0333468
		0.0511506
		0.0545983
		0.0534679
		0.0808801
		0.0956884
		0.115018
		0.127848
		0.0115866
		0.0592895
		0.059233
		0.0742673
		0.0465725
		0.0458942
		0.143222
		0.0366815
		0.0135648
		0.0204602
		0.15023
		0.0612112
		0.193298
		0.161195
		0.119031
		0.0408074
		0.172556
		0.109592
		0.0844974
		0.0900364
		0.117449
		0.0893016
		0.0461203
		0.0614938
		0.15803
		0.0773759
		0.0852322
		0.0715543
		0.070763
		0.0291643
		0.116092
		0.119031
		0.0234558
		0.0139039
		0.0159952
		0.0522245
		0.0906016
		0.0193864
		0.0435769
		0.0477594
		0.189851
		0.0570852
		0.025434
		0.0596851
		0.0411466
		0.0316512
		0.0486637
		0.0214776
		0.0699152
		0.0512071
		0.018256
		0.0487202
		0.0643198
		0.0841583
		0.0250949
		0.0205168
		0.0563504
		0.149421
		0.259194
		0.107887
		0.0769396
		0.0733391
		0.0384912
		0.0305187
		0.0108015
		0.121732
		0.205358
		0.0690956
		0.0605658
		0.100171
		0.0908701
		0.14222
		0.0583369
		0.124646
		0.116159
		0.096871
		0.0883841
		0.0967853
		0.264509
		0.0965281
		0.263095
		0.010973
		0.00852979
		0.0876554
		0.208358
		0.0651093
		0.0653665
		0.182812
		0.177754
		0.0481355
		0.0594514
		0.0783112
		0.0569653
		0.0693099
		0.160266
		0.280283
		0.441106
		0.219631
		0.115174
		0.0776682
		0.304672
		0.0124303
		0.067081
		0.0363052
		0.0197171
		0.166781
		0.397171
		0.161209
		0.163052
		0.199143
		0.0585512
		0.356708
		0.0985426
		0.0738534
		0.0719674
		0.109216
		0.0323618
		0.028204
		0.00994428
		0.125932
		0.152765
		0.369953
		0.0621089
		0.0141449
		0.147707
		0.00805829
		0.068967
		0.0345478
		0.27111
		0.06991
		0.0615945
		0.0568796
		0.0260609
		0.100386
		0.195842
		0.0518217
		0.0543078
		0.107715
		0.103043
		0.0125161
		0.0228033
		0.104929
		0.0264466
		0.0772396
		0.329318
		0.147793
		0.185598
		0.0277754
		0.0612945
		0.0261895
		0.0305187
		0.0378054
		0.0494214
		0.0365195
		0.113931
		0.128933
		0.115002
		0.046078
		0.0589799
		0.0629661
		0.0801114
		0.0294899
		0.0180883
		0.0284612
		0.0345478
		0.0280326
		0.0586798
		0.0593656
		0.0267038
		0.0565367
		0.0384912
		0.0587655
		0.105358
		0.120531
		0.141234
		0.0813973
		0.0436777
		0.0359194
		0.0633519
		0.229833
		0.0210459
		0.168024
		0.109601
		0.159666
		0.024775
		0.00771539
		0.0204886
		0.19207
		0.0701672
		0.0459923
		0.0138877
		0.0866267
		0.178611
		0.0544364
		0.0339048
		0.0902272
		0.137677
		0.215645
		0.0491642
		0.0273468
		0.136134
		0.374496
		0.0079297
		0.296185
		0.075225
		0.0429061
		0.0223318
		0.036691
		0.0413202
		0.224089
		0.0499357
		0.151093
		0.112087
		0.0435491
		0.0726961
		0.175054
		0.0436348
		0.0405058
		0.0229747
		0.14895
		0.147064
		0.0491642
		0.019117
		0.0504072
		0.0191599
		0.0965709
		0.145778
		0.00454351
		0.0336477
		0.095628
		0.0153451
		0.0276039
		0.0455636
		0.0870124
		0.0584226
		0.0315902
		0.0975568
		0.0618517
		0.0340334
		0.00428633
		0.0283326
		0.03982
		0.176982
		0.0450922
		0.0793828
		0.0537077
		0.0893699
		0.128761
		0.0793399
		0.0304758
		0.0285898
		0.155294
		0.0895414
		0.182812
		0.0724818
		0.0726532
		0.0702529
		0.0909987
		0.106601
		0.0273468
		0.0736391
		0.036048
		0.0374196
		0.0459066
		0.012216
		0.132276
		0.119117
		0.0937848
		0.0894985
		0.0903558
		0.041706
		0.0165452
		0.0904844
		0.0162452
		0.0905701
		0.0171453

## Sheet: Figure 8
	Fig.8a
	Sham	0.307574	0.337458	0.306748	0.356436	0.316706	0.315457	0.344432				Fig.8g	Sham						Sham + Fu						MI						MI + Fu
	Sham+Fu	0.302686	0.349515	0.28866	0.317586	0.343249	0.296956	0.340136				Anp	1.45184	1.25517	0.386323	0.397184	1.07764	1.43185	2.42482	2.84392	1.41214	0.991633	3.52562	2.17028	64.3505	58.3993	99.5865	80.8894	82.0186	80.8894	15.5396	5.27028	11.2191	10.6877	4.95154	7.14968
	MI	0.862069	0.964912	0.913043	0.816327	0.875	0.801688	0.714286				Bnp	1.58267	1.86912	0.813581	0.775048	0.448245	0.511341	1.58267	1.74395	1.15858	0.994717	3.05751	2.16199	8.64795	7.2218	8.7081	16.7067	8.06882	10.7955	2.07392	3.6613	2.2538	1.90839	1.37779	1.69626
	MI+Fu	0.54099	0.626223	0.568643	0.45119	0.614251	0.724329	0.580191				Myh6	1.09444	0.939653	1.173	0.801181	0.858684	1.13304	0.907645	0.763235	0.882825	0.870671	1.06452	1.19764	0.727087	1.03541	0.320901	0.231679	0.532259	0.707205	0.979556	0.835203	0.637368	1.08689	0.779272	0.96607
												Myh7	1.45725	1.50864	0.629924	0.494228	0.68456	1.2254	2.01845	2.28667	0.988456	1.33168	2.73824	2.38378	117.234	93.9127	54.4234	127.402	84.0543	79.5202	4.63718	5.55293	2.79578	3.03827	5.25339	4.93568
	Fig.8b											Acta1	0.855094	1.49916	0.724047	0.843322	0.808968	1.26941	0.922842	1.29608	1.14405	1.19264	1.59566	1.7705	35.6086	30.9991	25.7082	51.0612	27.174	34.1581	9.60746	11.9933	5.00772	9.80933	6.7935	7.33174
	3 days	Sham	69.0495	57.5918	72.9456	48.132	87.8267	80.342				Acta2	1.11199	0.954719	0.814027	0.738745	1.11199	1.26852	1.30418	0.728574	0.968047	0.872452	1.1754	1.29518	3.12347	2.66318	2.93457	4.73429	1.68547	1.63938	2.14823	3.37093	3.4657	3.87219	2.03235	2.55469
		Sham+Fu	152.857	72.1385	68.3045	65.311	58.7106	77.4262				Cola1a	0.88818	1.10108	1.07842	0.945353	0.659262	1.3277	0.659262	0.602455	0.437976	0.397472	1.58989	1.23023	37.7995	22.9262	25.6151	38.6119	11.5428	8.21878	4.3437	5.02431	3.6526	5.16556	3.67801	3.136
		MI	65.2219	104.658	66.2369	81.7264	140.585	79.3485	95.7443	87.1185		Col3a1	0.758556	0.980321	1.13393	1.00092	0.859355	1.26692	0.753316	0.727655	0.46372	0.349007	0.960147	0.763832	21.1316	37.5653	12.8289	29.0673	10.3483	11.805	2.23663	4.47326	3.8942	7.5231	3.252	3.78771
		MI+Fu	80.2757	45.938	75.8983	70.7469	72.5119	55.2893	98.6079	132.266
	7 days	Sham	80.2198	74.8747	93.2783	99.1494	96.0371	77.0071
		Sham+Fu	100.04	102.329	86.3763	85.6443	83.4128	71.6172
		MI	295.561	260.337	223.703	167.937	163.635	366.531	173.105	357.312
		MI+Fu	162.855	147.268	203.785	132.595	116.354	143.957	143.821	203.493
	Fig.8c
	3 days	Sham	76.922	72.946	85.7399	93.4233	71.032	66.3297
		Sham+Fu	76.4609	86.9895	64.4572	69.7646	73.2114	76.2755
		MI	19.5107	41.6769	22.4253	15.6275	29.4167	37.1136	26.2275	29.1832
		MI+Fu	29.9676	35.7798	23.4289	50.1469	38.0746	23.9575	40.9454	31.2266
	7 days	Sham	72.0737	72.7536	72.7236	79.6884	83.7544	78.5084
		Sham+Fu	62.2497	69.9362	87.1749	73.0906	73.691	79.6721
		MI	60.7577	20.139	25.9748	43.9436	27.0178	27.3721	29.861	34.5718
		MI+Fu	53.094	44.7878	58.5003	47.965	54.974	59.157	68.1927	54.5638
	Fig.8d
	3 days	Sham	44.4416	40.9646	54.5095	65.6848	39.69	36.3579
		Sham+Fu	44.9175	55.79	34.5063	38.743	41.3793	44.4076
		MI	8.71174	20.1056	10.1715	6.96535	13.7329	17.1972	12.0324	13.122
		MI+Fu	13.9429	16.7588	10.7825	25.0458	18.169	10.9154	19.6798	14.4642
	7 days	Sham	40.3095	41.2901	41.3354	47.7762	51.6582	46.4048
		Sham+Fu	32.9216	38.7884	56.3195	41.5376	41.9652	47.586
		MI	32.4841	9.05359	12.0704	21.854	12.6228	13.0654	13.9804	16.8649
		MI+Fu	27.333	22.1559	30.5893	24.0409	28.1205	30.9	37.8308	28.021
	Fig.8e
	3 days	Sham	43.4696	46.381	62.8016	38.412	60.2931	83.5002
		Sham+Fu	86.3864	55.7906	57.7238	65.0553	45.79	65.9757
		MI	70.1353	68.718	83.6096	94.943	97.9566	82.3215	76.7337	79.6336
		MI+Fu	86.1952	58.7177	61.3342	65.0675	75.9795	71.2463	60.7734	67.611
	7 days	Sham	49.0388	69.1885	71.187	67.8125	48.882	58.2113
		Sham+Fu	58.3814	60.8577	65.3618	66.595	61.3511	54.5729
		MI	100.338	84.5905	110.711	126.578	122.956	214.454	107.325	191.496
		MI+Fu	103.336	95.9308	75.3791	95.2539	67.1014	68.9803	83.4145	80.8095
	Fig.8f
	3 days	Sham	10.0319	12.5479	8.95553	2.52625	17.4657	28.1148
		Sham+Fu	20.3346	7.25863	20.5166	19.6697	12.2665	15.6524
		MI	56.4514	40.0785	64.8599	66.3214	69.1411	58.3316	56.6084	61.7682
		MI+Fu	41.6827	37.7086	34.3356	32.4381	47.0506	36.3917	35.8894	46.4983
	7 days	Sham	13.6947	18.8513	19.4172	13.7738	7.94115	12.5105
		Sham+Fu	22.0392	18.2962	8.38271	17.9203	16.1409	11.0935
		MI	39.3751	67.5548	81.9542	70.9552	89.7361	155.754	75.2766	125.292
		MI+Fu	48.4708	52.9655	31.2821	49.5654	30.2131	28.1736	26.5319	36.7167

## Sheet: Figure S1
	Fig. S1a
		Sham					MI_3d
	Acta1	1.23171	0.841281	0.927012			3.2731	1.98709	9.51801	10.4155
	Anp	1.60092	0.447171	0.951911			17.1353	32.422	40.4733	34.749
	Bnp	1.71573	0.444059	0.840211			2.47739	2.63686	9.84112	6.40333
	Myh7	0.642073	1.00056	1.35737			9.78661	13.0033	14.4281	7.67842

## Sheet: Figure S2
	Fig.S2a
		Sdhaf4 fl/fl				Sdhaf4 fl/-, Ckmm-Cre				Sdhaf4 fl/fl, Ckmm-Cre
	QC	102.944	111.149	85.9067		65.4933	45.5872	31.663		23.4889	48.8569	27.7169
	TA	97.5309	103.556	98.9133		56.6644	55.9766	40.1307		25.7909	62.5172	30.9491
	GA	120.728	109.575	69.6968		63.7443	44.0815	35.8581		17.2685	25.1007	19.2501
	soleus	111.068	81.8699	107.063		61.2244	35.8957	26.1335		14.7001	12.3481	9.8001
	Heart	108.014	75.3318	116.655		46.1979	30.429	37.9899		7.2215	7.9621	9.999
	Liver	95.7262	97.356	106.918		117.023	69.9746	85.6212		56.9359	143.1	66.2803
	spleen	103.788	72.7273	123.485		108.333	139.394	125.758		45.4545	128.03	75.7576
	kidney	101.071	86.7623	112.166		91.1681	128.985	112.441		120.594	82.3969	94.5837
	FAT	77.2662	103.388	119.346		111.107	109.09	81.4903		57.4517	88.8586	77.879
	BAT	68.4185	90.7383	140.843		97.6021	132.306	89.2751		111.885	85.8451	59.1187
	Brain	115.303	93.6754	91.0217		106.342	92.4812	87.5719		127.643	113.711	110.526
	Lung	148.159	86.2653	65.5757		88.0655	125.073	114.272		89.1584	92.8404	104.939
	Fig.S2b
	Sdhaf4 fl/fl												Sdhaf4 fl/-, Ckmm-Cre												Sdhaf4 fl/fl, Ckmm-Cre
	17.09	13.68	13.22	12.92	17.11	16.13	17.63	17.57	17.31	17.41	17.49	17.05	16.38	15.85	15.28	13.65	15.72	17.35	17.35	17.82	20.14	18.11	17.09	16.38	15.34	15.42	14.72	15.24	12.41	16.7	12.21	15.88	15.29	9.73	14.25	15.2
	Fig.S2c
	Sdhaf4 fl/fl												Sdhaf4 fl/-, Ckmm-Cre												Sdhaf4 fl/fl, Ckmm-Cre
	0.5851	0.4386	0.6051	0.387	0.4676	0.62	0.5672	0.2846	0.4044	0.4021	0.5718	0.4692	0.3053	0.4416	0.5236	0.5128	0.3817	0.4035	0.4035	0.4489	0.5958	0.5522	0.4681	0.3053	0.5867	0.5837	0.5435	0.4593	0.4029	0.479	0.3276	0.2519	0.2616	0.4111	0.2105	0.4605
	Fig.S2d
	Sdhaf4 fl/fl												Sdhaf4 fl/-, Ckmm-Cre												Sdhaf4 fl/fl, Ckmm-Cre
	0.4681	0.5117	0.5295	0.387	0.4676	0.496	0.5105	0.3984	0.4622	0.4595	0.5146	0.5279	0.4884	0.5678	0.589	0.6593	0.5725	0.5764	0.5764	0.6173	0.4965	0.6074	0.5266	0.4884	1.9557	1.297	1.4266	1.3123	1.2893	1.3772	1.5561	1.3224	1.308	1.3361	1.4737	1.3158
	Fig.S2e
		Sdhaf4f/f								Sdhaf4f/f,Ckmm-Cre
	QRS interval	93.729	90.343	80.367	83.537	116.4	99.267	51.1	95.233	79.483	112.9	104.8	124.617	108.875	96.575	100.72	82.757
	PR interval	57	46	34	35	53	40	65	50	65	34	34	31	58	49	56	54
	QT	209.743	216.729	166.333	178.962	212.433	229.367	190.583	211	199.967	199.38	212.32	225.056	223.944	221.712	248.6	228.08
	QTc	488.899	483.775	277.457	379.644	569.267	343.31	427.327	334.56	725.565	604.56	661.726	637.636	663.623	525.997	497.556	473.437
	Fig.S2f
		Sdhaf4f/f								Sdhaf4f/+,Ckmm-Cre								Sdhaf4f/f,Ckmm-Cre
	Male	407.932	369.705	495.868	420.233	526.316	274.112	315.328	493.151	384.513	387.097	440.367	401.114	315.328	352.365	373.541	394.881	432.866	530.387	449.298	434.389	513.369	397.059	386.577	345.6
	Female	441.429	373.72	394.178	361.809					494.845	459.33	471.358	500.87					514.286	463.519	492.027	467.532

[truncated: 11 more sheets: Figure S4 , Figure S5, Figure S7, Figure S8, Figure 1-WB, Figure 4-WB, Figure 5-WB, Figure 6-WB, Figure S4-WB, Figure S5-WB, Figure S7-WB]
